# Supplementary material for: Single-cell transcriptome profiling of the stepwise progression of head and neck cancer
Source: Nat Commun. 2023 Feb 24;14:1055. doi: 10.1038/s41467-023-36691-x (PMC9958029; doi:10.1038/s41467-023-36691-x)
Supplement: Supplementary file 4 — Source Data [file 41467_2023_36691_MOESM4_ESM.xlsx]

## Sheet: Fig.1d
Figure 1d
Cell type	Sample ID	Tissue type	HPV	Cell proportion
Epithelial.cells	C04	CA	HPV-	0.702303
Fibroblasts	C04	CA	HPV-	0.0131579
T.cells	C04	CA	HPV-	0.128289
B_Plasma.cells	C04	CA	HPV-	0.120066
Epithelial.cells	C06	CA	HPV-	0.0391861
Fibroblasts	C06	CA	HPV-	0.168048
T.cells	C06	CA	HPV-	0.148455
B_Plasma.cells	C06	CA	HPV-	0.195931
Epithelial.cells	C07	CA	HPV-	0.0802239
Fibroblasts	C07	CA	HPV-	0.205224
T.cells	C07	CA	HPV-	0.261194
B_Plasma.cells	C07	CA	HPV-	0.0429104
Epithelial.cells	C08	CA	HPV-	0.606136
Fibroblasts	C08	CA	HPV-	0.0140962
T.cells	C08	CA	HPV-	0.157546
B_Plasma.cells	C08	CA	HPV-	0.0497512
Epithelial.cells	C09	CA	HPV-	0.209412
Fibroblasts	C09	CA	HPV-	0.0752941
T.cells	C09	CA	HPV-	0.231765
B_Plasma.cells	C09	CA	HPV-	0.407059
Epithelial.cells	C15	CA	HPV-	0.0340843
Fibroblasts	C15	CA	HPV-	0.253033
T.cells	C15	CA	HPV-	0.0612363
B_Plasma.cells	C15	CA	HPV-	0.305604
Epithelial.cells	C21	CA	HPV-	0.390244
Fibroblasts	C21	CA	HPV-	0.182209
T.cells	C21	CA	HPV-	0.0602582
B_Plasma.cells	C21	CA	HPV-	0.00573888
Epithelial.cells	C22	CA	HPV+	0.0936133
Fibroblasts	C22	CA	HPV+	0.00787402
T.cells	C22	CA	HPV+	0.32196
B_Plasma.cells	C22	CA	HPV+	0.459318
Epithelial.cells	C26	CA	HPV-	0.0879237
Fibroblasts	C26	CA	HPV-	0.0137712
T.cells	C26	CA	HPV-	0.165254
B_Plasma.cells	C26	CA	HPV-	0.0370763
Epithelial.cells	C30	CA	HPV-	0.333333
Fibroblasts	C30	CA	HPV-	0.184397
T.cells	C30	CA	HPV-	0.106383
B_Plasma.cells	C30	CA	HPV-	0.0638298
Epithelial.cells	C31	CA	HPV-	0.0860421
Fibroblasts	C31	CA	HPV-	0.0478011
T.cells	C31	CA	HPV-	0.604207
B_Plasma.cells	C31	CA	HPV-	0.0975143
Epithelial.cells	C38	CA	HPV-	0.0772164
Fibroblasts	C38	CA	HPV-	0.0457579
T.cells	C38	CA	HPV-	0.322212
B_Plasma.cells	C38	CA	HPV-	0.219256
Epithelial.cells	C43	CA	HPV+	0.822503
Fibroblasts	C43	CA	HPV+	0.00240674
T.cells	C43	CA	HPV+	0.116125
B_Plasma.cells	C43	CA	HPV+	0.0138387
Epithelial.cells	C46	CA	HPV+	0.210191
Fibroblasts	C46	CA	HPV+	0.00778485
T.cells	C46	CA	HPV+	0.565464
B_Plasma.cells	C46	CA	HPV+	0.120311
Epithelial.cells	C51	CA	HPV-	0.152138
Fibroblasts	C51	CA	HPV-	0.333703
T.cells	C51	CA	HPV-	0.15769
B_Plasma.cells	C51	CA	HPV-	0.0777346
Epithelial.cells	C57	CA	HPV+	0.560688
Fibroblasts	C57	CA	HPV+	0.0425725
T.cells	C57	CA	HPV+	0.0969203
B_Plasma.cells	C57	CA	HPV+	0.169384
Epithelial.cells	C59	CA	HPV+	0.0174468
Fibroblasts	C59	CA	HPV+	0.0012766
T.cells	C59	CA	HPV+	0.80383
B_Plasma.cells	C59	CA	HPV+	0.112766
Epithelial.cells	C60	CA	HPV-	0.0138604
Fibroblasts	C60	CA	HPV-	0.0123203
T.cells	C60	CA	HPV-	0.675565
B_Plasma.cells	C60	CA	HPV-	0.12423
Epithelial.cells	C84	CA	HPV+	0.00722892
Fibroblasts	C84	CA	HPV+	0.00120482
T.cells	C84	CA	HPV+	0.621687
B_Plasma.cells	C84	CA	HPV+	0.271084
Epithelial.cells	C86	CA	HPV+	0.0239852
Fibroblasts	C86	CA	HPV+	0.00276753
T.cells	C86	CA	HPV+	0.677122
B_Plasma.cells	C86	CA	HPV+	0.26107
Epithelial.cells	LN22	LN	HPV+	0.0595238
Fibroblasts	LN22	LN	HPV+	0.0301587
T.cells	LN22	LN	HPV+	0.315873
B_Plasma.cells	LN22	LN	HPV+	0.449206
Epithelial.cells	LN38	LN	HPV-	0.0187198
Fibroblasts	LN38	LN	HPV-	0.0603865
T.cells	LN38	LN	HPV-	0.427536
B_Plasma.cells	LN38	LN	HPV-	0.195048
Epithelial.cells	LN46	LN	HPV+	0.0497703
Fibroblasts	LN46	LN	HPV+	0.00344564
T.cells	LN46	LN	HPV+	0.522588
B_Plasma.cells	LN46	LN	HPV+	0.288285
Epithelial.cells	LN59	LN	HPV+	0.0179372
Fibroblasts	LN59	LN	HPV+	0.00224215
T.cells	LN59	LN	HPV+	0.80867
B_Plasma.cells	LN59	LN	HPV+	0.133782
Epithelial.cells	LP15	LP	HPV-	0.032316
Fibroblasts	LP15	LP	HPV-	0.349192
T.cells	LP15	LP	HPV-	0.0385996
B_Plasma.cells	LP15	LP	HPV-	0.366248
Epithelial.cells	LP16	LP	HPV-	0.0134048
Fibroblasts	LP16	LP	HPV-	0.182752
T.cells	LP16	LP	HPV-	0.391868
B_Plasma.cells	LP16	LP	HPV-	0.0281501
Epithelial.cells	LP17	LP	HPV-	0.0411955
Fibroblasts	LP17	LP	HPV-	0.399838
T.cells	LP17	LP	HPV-	0.0638126
B_Plasma.cells	LP17	LP	HPV-	0.0250404
Epithelial.cells	LP33	LP	HPV-	0.036452
Fibroblasts	LP33	LP	HPV-	0.249089
T.cells	LP33	LP	HPV-	0.405832
B_Plasma.cells	LP33	LP	HPV-	0.0255164
Epithelial.cells	N06	NL	HPV-	0.0409134
Fibroblasts	N06	NL	HPV-	0.0870599
T.cells	N06	NL	HPV-	0.691722
B_Plasma.cells	N06	NL	HPV-	0.094196
Epithelial.cells	N08	NL	HPV-	0.0140449
Fibroblasts	N08	NL	HPV-	0.199438
T.cells	N08	NL	HPV-	0.389045
B_Plasma.cells	N08	NL	HPV-	0.252809
Epithelial.cells	N09	NL	HPV-	0.0216121
Fibroblasts	N09	NL	HPV-	0.538551
T.cells	N09	NL	HPV-	0.258762
B_Plasma.cells	N09	NL	HPV-	0.021028
Epithelial.cells	N15	NL	HPV-	0.0296846
Fibroblasts	N15	NL	HPV-	0.737291
T.cells	N15	NL	HPV-	0.0471243
B_Plasma.cells	N15	NL	HPV-	0.0593692
Epithelial.cells	N21	NL	HPV-	0.0135524
Fibroblasts	N21	NL	HPV-	0.651745
T.cells	N21	NL	HPV-	0.154004
B_Plasma.cells	N21	NL	HPV-	0.0279261
Epithelial.cells	N22	NL	HPV+	0.0658608
Fibroblasts	N22	NL	HPV+	0.583576
T.cells	N22	NL	HPV+	0.142559
B_Plasma.cells	N22	NL	HPV+	0.0170905
Epithelial.cells	N38	NL	HPV-	0.277603
Fibroblasts	N38	NL	HPV-	0.0694006
T.cells	N38	NL	HPV-	0.452156
B_Plasma.cells	N38	NL	HPV-	0.0809674
Epithelial.cells	N43	NL	HPV+	0.0583483
Fibroblasts	N43	NL	HPV+	0.671454
T.cells	N43	NL	HPV+	0.0776481
B_Plasma.cells	N43	NL	HPV+	0.0170557
Epithelial.cells	N46	NL	HPV+	0.010118
Fibroblasts	N46	NL	HPV+	0.577572
T.cells	N46	NL	HPV+	0.203204
B_Plasma.cells	N46	NL	HPV+	0.0160202

## Sheet: Fig.2b
Figure 2b
chr	start	end	NL(HPV-)	LP(HPV-)	CA/LN(HPV-)	CA/LN(HPV+)
chr1	184923	200322	0	0	0.0855236	0.031296
chr1	257864	297502	0	0	0.0855236	0.031296
chr1	944204	959309	0	0	0.0855236	0.031296
chr1	998962	1000172	0	0	0.0855236	0.031296
chr1	1001138	1014541	0	0	0.0855236	0.031296
chr1	1020123	1056118	0	0	0.0855236	0.0316642
chr1	1203508	1206691	0	0	0.0855236	0.0305596
chr1	1211326	1214138	0	0	0.0830204	0.0283505
chr1	1216908	1232031	0	0	0.0771798	0.0276141
chr1	1232265	1235041	0	0	0.070922	0.0261414
chr1	1253909	1273885	0	0	0.0659157	0.0243004
chr1	1292376	1309609	0	0	0.0604923	0.0243004
chr1	1308567	1311677	0	0	0.0559032	0.0239323
chr1	1311585	1324691	0	0	0.0563204	0.0239323
chr1	1324756	1328897	0	0	0.0559032	0.0246686
chr1	1352689	1361777	0	0	0.0517313	0.0243004
chr1	1373730	1375495	0	0	0.0517313	0.0239323
chr1	1385711	1399328	0	0	0.0504798	0.0243004
chr1	1401908	1407313	0	0	0.048811	0.0246686
chr1	1418420	1421769	0	0	0.0450563	0.0235641
chr1	1434861	1442882	0	0	0.0433876	0.0231959
chr1	1512151	1534687	0	0	0.0404673	0.0213549
chr1	1541673	1574869	0	0	0.0371297	0.0213549
chr1	1615415	1630610	0	0	0.0329579	0.0209867
chr1	1632095	1701810	0	0	0.0262829	0.0206186
chr1	1635227	1659012	0	0	0.0254485	0.0206186
chr1	1659529	1692728	0	0	0.0237797	0.0206186
chr1	1702730	1724324	0	0	0.022111	0.0206186
chr1	1751232	1780457	0	0	0.0212766	0.0206186
chr1	1785285	1891117	0	0	0.0208594	0.019514
chr1	2184461	2212720	0	0	0.0204422	0.0191458
chr1	2228695	2310119	0	0	0.0208594	0.0184094
chr1	2391775	2405444	0	0	0.0204422	0.0184094
chr1	2403964	2413797	0	0	0.0204422	0.0191458
chr1	2555639	2565382	0	0	0.0191907	0.019514
chr1	3625002	3630127	0	0	0.0191907	0.0191458
chr1	3630767	3652761	0	0	0.0175219	0.0184094
chr1	3778558	3796504	0	0	0.0171047	0.0187776
chr1	3889125	3900293	0	0	0.0171047	0.0180412
chr1	5991466	6101193	0	0	0.0162703	0.017673
chr1	6181269	6209389	0	0	0.0171047	0.017673
chr1	6221193	6235972	0	0	0.0158531	0.0169367
chr1	6264269	6394391	0	0	0.0166875	0.0173049
chr1	6412418	6424670	0	0	0.0150188	0.0162003
chr1	6461151	6466195	0	0	0.0141844	0.0165685
chr1	6590724	6614607	0	0	0.01335	0.0169367
chr1	6624866	6635586	0	0	0.0129328	0.0162003
chr1	6785324	7769706	0	0	0.0125156	0.0150957
chr1	7771269	7781432	0	0	0.0125156	0.0150957
chr1	7843083	7853512	0	0	0.0125156	0.0139912
chr1	7915894	7943165	0	0	0.0129328	0.0132548
chr1	7954291	7985505	0	0	0.0150188	0.0128866
chr1	8004404	8026308	0	0	0.0150188	0.0121502
chr1	8352397	8817643	0	0	0.0162703	0.0132548
chr1	8861002	8879249	0	0	0.0146016	0.013623
chr1	9100305	9129170	0	0	0.0146016	0.0106775
chr1	9234775	9271337	0	0	0.0158531	0.0110457
chr1	9292880	9369532	0	0	0.0166875	0.0106775
chr1	9539482	9585179	0	0	0.0175219	0.0103093
chr1	9729026	9824526	0	0	0.0171047	0.0095729
chr1	9848276	9910336	0	0	0.0187735	0.0095729
chr1	9922113	9943407	0	0	0.0175219	0.00846834
chr1	10032832	10181239	0	0	0.0183563	0.00773196
chr1	10210805	10381603	0	0	0.0183563	0.00662739
chr1	10398592	10420144	0	0	0.020025	0.0062592
chr1	10430443	10442809	0	0	0	0
chr1	10456522	10472526	0	0	0	0
chr1	10472288	10630758	0	0	0	0
chr1	11012344	11026420	0	0	0	0
chr1	11054584	11060024	0	0	0	0
chr1	11066618	11099881	0	0	0	0
chr1	11273206	11296049	0	0	0	0
chr1	11648367	11655785	0	0	0	0
chr1	11654375	11663327	0	0	0	0
chr1	11664124	11674354	0	0	0	0
chr1	11674480	11691650	0	0	0	0
chr1	11736084	11754802	0	0	0	0
chr1	11919591	11926428	0	0	0	0
chr1	11934205	11975538	0	0	0	0
chr1	11980181	12013514	0	0	0	0
chr1	12019466	12032045	0	0	0	0
chr1	12167003	12209228	0	0	0	0
chr1	12567910	12617731	0	0	0	0
chr1	13583465	13617957	0	0	0	0
chr1	13700198	13825079	0	0	0	0
chr1	15152532	15220480	0	0	0	0
chr1	15409895	15430343	0	0	0	0
chr1	15684332	15734769	0	0	0	0
chr1	15756607	15786594	0	0	0	0
chr1	15807169	15809348	0	0	0	0
chr1	15847864	15940460	0	0	0	0
chr1	15941869	15976132	0	0	0	0
chr1	16124337	16156087	0	0	0	0
chr1	16352575	16398145	0	0	0	0
chr1	16440672	16460078	0	0	0	0
chr1	16888538	16889649	0	0	0	0
chr1	16974502	16980835	0	0	0	0
chr1	16985958	17011928	0	0	0	0
chr1	17018722	17054170	0	0	0	0
chr1	17406760	17439724	0	0	0	0
chr1	19074506	19210276	0	0	0	0
chr1	19215664	19251552	0	0	0	0
chr1	19251539	19260128	0	0	0	0
chr1	19338776	19485539	0	0	0	0
chr1	19596977	19629821	0	0	0.00250313	0.000736377
chr1	19640554	19658456	0	0	0.00125156	0.000368189
chr1	20482391	20486220	0	0	0	0
chr1	20499448	20508161	0	0	0	0
chr1	20588948	20618908	0	0	0	0
chr1	20633455	20651511	0	0	0	0
chr1	20651767	20661544	0	0	0	0.000736377
chr1	20742661	20787323	0	0	-0.00208594	0.000368189
chr1	20806292	21176888	0	0	-0.00375469	0.000368189
chr1	21217247	21345504	0	0	0	0
chr1	21678298	21783606	0	0	-0.00375469	0.000736377
chr1	23084023	23177808	0	0	0	0
chr1	23303771	23344336	0	0	-0.00584063	0.000368189
chr1	23381061	23424740	0	0	-0.00500626	0
chr1	23557918	23559794	0	0	-0.00625782	0.00110457
chr1	23691779	23696425	0	0	-0.00792657	0.000736377
chr1	23743155	23762059	0	0	-0.00876095	0.00110457
chr1	23778405	23788232	0	0	-0.0120985	0.00110457
chr1	23790970	23795539	0	0	-0.0120985	0.000368189
chr1	23795599	23800804	0	0	-0.01335	0.000368189
chr1	23801885	23838620	0	0	-0.0158531	0.000368189
chr1	23845077	23868294	0	0	-0.0183563	0.000368189
chr1	23959109	23963462	0	0	-0.0196078	0.000736377
chr1	23964804	23980927	0	0	-0.022111	0.000736377
chr1	24415794	24472976	0	0	-0.0246141	0.00110457
chr1	24502351	24541040	0	0	-0.0283688	0.00110457
chr1	24631716	24673267	0	0	-0.0292032	0.00110457
chr1	24745357	24844324	0	0	-0.0321235	0.000368189
chr1	24899511	24965121	0	0	-0.0346266	0.000368189
chr1	25222679	25232502	0	0	-0.0346266	0
chr1	25242237	25338213	0	0	-0.0371297	0
chr1	25337917	25362361	0	0	-0.0383813	0
chr1	25430858	25500209	0	0	-0.0392157	0
chr1	25543580	25568886	0	0	-0.0404673	-0.000368189
chr1	25800176	25818224	0	0	-0.0413016	0
chr1	25818640	25832942	0	0	-0.0425532	0
chr1	25884181	25906991	0	0	-0.0442219	0
chr1	26169871	26172060	0	0	-0.0463079	0
chr1	26279176	26281522	0	0	-0.0529829	0
chr1	26281328	26318363	0	0	-0.0542345	0
chr1	26317957	26320523	0	0	-0.0550688	0
chr1	26432282	26471294	0	0	-0.0559032	0.000736377
chr1	26472450	26475972	0	0	-0.0579892	0.00147275
chr1	26529761	26575030	0	0	-0.0550688	0.00184094
chr1	26696033	26782104	0	0	-0.0538173	0.00220913
chr1	26876133	26890297	0	0	-0.0496454	0.00184094
chr1	26900238	26946862	0	0	-0.0463079	0.00184094
chr1	27098815	27166981	0	0	-0.0417188	0.00147275
chr1	27234516	27308633	0	0	-0.0358782	0.00184094
chr1	27322145	27336400	0	0	-0.0367126	0.00220913
chr1	27342020	27353937	0	0	-0.0379641	0.00220913
chr1	27404226	27490158	0	0	-0.0358782	0.00257732
chr1	27534035	27604431	0	0	-0.0392157	0.00368189
chr1	27612064	27635277	0	0	-0.0387985	0.0033137
chr1	27666061	27672218	0	0	-0.0333751	0.00294551
chr1	27725979	27763122	0	0	-0.0304547	0.00257732
chr1	27773183	27824452	0	0	-0.0283688	0.00220913
chr1	27830778	27851676	0	0	-0.0250313	0.00257732
chr1	27872543	27886685	0	0	-0.0233625	0.00294551
chr1	27891524	27914746	0	0	-0.0229453	0.00294551
chr1	28147166	28193936	0	0	-0.0204422	0.00294551
chr1	28199456	28233025	0	0	-0.015436	0.0033137
chr1	28236109	28246906	0	0	-0.0120985	0.00368189
chr1	28259527	28282491	0	0	-0.0108469	0.00368189
chr1	28369582	28500369	0	0	0	0
chr1	28505943	28539300	0	0	0	0
chr1	28553085	28578545	0	0	0	0
chr1	28578538	28582983	0	0	0	0
chr1	28589323	28643085	0	0	0	0
chr1	28736621	28769775	0	0	0	0
chr1	29147743	29181987	0	0	0	0
chr1	29192873	29230942	0	0	0	0
chr1	30732469	30757820	0	0	0	0
chr1	30931506	31065991	0	0	0	0
chr1	31259568	31296782	0	0	0	0
chr1	31296982	31364953	0	0	0	0
chr1	31365625	31376850	0	0	0	0
chr1	31409565	31434680	0	0	0	0
chr1	31576485	31587686	0	0	0	0
chr1	31629862	31644896	0	0	0	0
chr1	31652247	31704319	0	0	0	0
chr1	31906421	31944856	0	0	0	0
chr1	32013829	32060850	0	0	0	0
chr1	32072031	32102866	0	0	0	0
chr1	32108038	32176568	0	0	0	0
chr1	32179686	32198285	0	0	0	0
chr1	32200386	32205387	0	0	0.0191907	0.0360825
chr1	32221928	32231604	0	0	0.020025	0.0382916
chr1	32251239	32286165	0	0	0.022111	0.0408689
chr1	32292086	32333635	0	0	0.0229453	0.0416053
chr1	32333832	32336379	0	0	0.0233625	0.0423417
chr1	32365103	32394731	0	0	0.0246141	0.044919
chr1	32600172	32650903	0	0	0.0262829	0.0493373
chr1	32651142	32686211	0	0	0.0279516	0.0533873
chr1	32741885	32774970	0	0	0.0304547	0.0541237
chr1	32775237	32818153	0	0	0.0350438	0.0578056
chr1	32894594	32901438	0	0	0.0371297	0.0614875
chr1	32936445	32964685	0	0	0.0392157	0.0648012
chr1	33007940	33080996	0	0	0.0438048	0.0673785
chr1	33323623	33431052	0	0	0.0483938	0.0666421
chr1	34712737	34859816	0	0	0.0525657	0.0681149
chr1	34755047	34758512	0	0	0.055486	0.0677467
chr1	34781189	34786369	0	0	0.0579892	0.0736377
chr1	35176378	35193148	0	0	0.0592407	0.0769514
chr1	35433490	35557950	0	0	0.064247	0.0784242
chr1	35599544	35641844	0	0	0.070922	0.0810015
chr1	35720218	35769967	0	0	0.0725907	0.0828424
chr1	36088875	36093932	0	0	0.0767626	0.0802651
chr1	36136570	36156053	0	0	0.0830204	0.0798969
chr1	36155579	36180849	0	0	0.0859408	0.078056
chr1	36224416	36305357	0	0	0.0896955	0.0740059
chr1	36322031	36324154	0	0	0.0905298	0.0751105
chr1	36339624	36385896	0	0	0.0921986	0.0765832
chr1	36391238	36397892	0	0	0.097622	0.0806333
chr1	36455718	36464437	0	0	0.106383	0.0887334
chr1	37474552	37484379	0	0	0.110555	0.0964654
chr1	37492575	37514774	0	0	0.112224	0.0986745
chr1	37566816	37595935	0	0	0.11723	0.0994109
chr1	37802944	37808185	0	0	0.122653	0.0997791
chr1	37806979	37809454	0	0	0.123905	0.0997791
chr1	37956975	37990921	0	0	0.124739	0.103093
chr1	37996770	38005606	0	0	0.128077	0.108984
chr1	38009258	38024824	0	0	0.131414	0.110457
chr1	38838198	38859823	0	0	0.140175	0.112297
chr1	38862964	38874105	0	0	0.139341	0.113034
chr1	38991223	39006059	0	0	0.144347	0.117084
chr1	39026318	39034636	0	0	0.144764	0.118925
chr1	39081316	39487177	0	0	0.143513	0.118925
chr1	39560816	39576790	0	0	0.143513	0.124448
chr1	39692182	39763914	0	0	0.146433	0.129234
chr1	40040233	40072649	0	0	0.142678	0.131443
chr1	40072705	40097703	0	0	0.142261	0.134021
chr1	40161373	40240921	0	0	0.141844	0.13623
chr1	40258107	40294184	0	0	0.146016	0.143594
chr1	40344850	40423326	0	0	0.144764	0.149853
chr1	40691570	40771603	0	0	0.147685	0.156848
chr1	40861051	40862366	0	0	0.149353	0.159426
chr1	40979335	41012565	0	0.0382514	0.153108	0.163476
chr1	41478775	41484673	0	0.0327869	0.155194	0.168262
chr1	41506365	42035925	0	0	0.159366	0.178203
chr1	42456117	42473385	0	0.0327869	0.160617	0.184831
chr1	42658425	42676758	0	0.0382514	0.162703	0.195876
chr1	42682427	42702349	0	0.0546448	0.160617	0.199926
chr1	42746335	42767084	0	0.0546448	0.159783	0.202135
chr1	42767269	42794493	0	0.0601093	0.161452	0.201767
chr1	42807052	42817252	0	0.0601093	0.161452	0.206554
chr1	42925375	42959173	0	0.0655738	0.163538	0.205081
chr1	43164175	43270936	0	0.0601093	0.160617	0.205449
chr1	43358955	43363203	0	0.0546448	0.158949	0.203608
chr1	43363397	43368074	0	0.0546448	0.155194	0.201767
chr1	43383917	43389808	0	0.0546448	0.150188	0.19919
chr1	43451003	43453989	0	0.0491803	0.148519	0.203608
chr1	43525187	43623666	0	0	0.150188	0.21134
chr1	43970000	43973369	0	0.0655738	0.145599	0.221281
chr1	43974487	43978295	0	0.0765027	0.144764	0.231959
chr1	44213455	44220681	0	0.0874317	0.140175	0.239323
chr1	44221070	44355260	0	0.0819672	0.137672	0.240795
chr1	44405194	44651724	0	0.0819672	0.134752	0.246686
chr1	44775251	44778779	0	0.0874317	0.132666	0.247791
chr1	44800225	44805990	0	0.0874317	0.130163	0.252209
chr1	44850522	44986722	0	0.0874317	0.129328	0.257364
chr1	45012147	45015575	0	0.0928962	0.128494	0.264359
chr1	45511036	45523047	0.0960784	0.0983607	0.128911	0.268778
chr1	45550543	45570049	0.1	0.0983607	0.125574	0.2743
chr1	45583846	45618904	0.105882	0.10929	0.119316	0.276878
chr1	45627304	45688113	0.109804	0.125683	0.108886	0.281296
chr1	45687214	45694443	0.115686	0.125683	0.107635	0.282769
chr1	46175073	46185958	0.119608	0.125683	0.0984564	0.28461
chr1	46188682	46220305	0.119608	0	0.0934501	0.284978
chr1	46261196	46303608	0.129412	0	0.090947	0.285346
chr1	46303631	46316776	0.129412	0	0.0880267	0.283137
chr1	46557408	46616843	0.127451	0.131148	0.0809345	0.283505
chr1	46632737	46673867	0.131373	0.125683	0.0763454	0.277982
chr1	46675159	46719064	0.131373	0	0.0696704	0.272459
chr1	46757838	46819413	0.133333	0	0.0629954	0.267305
chr1	47183593	47191044	0.127451	0	0.0588235	0.262518
chr1	47333797	47378839	0.12549	0	0.0550688	0.25405
chr1	50437028	50960263	0.129412	0	0.0492282	0.242636
chr1	50960745	50974633	0.129412	0	0.0471423	0.235272
chr1	51236271	51273455	0.135294	0	0.0438048	0.228645
chr1	51354263	51519328	0.139216	0	0.0392157	0.220545
chr1	51577179	51798427	0.137255	0	0.0358782	0.212445
chr1	51789191	51878937	0.139216	0	0.035461	0.213181
chr1	52020131	52056171	0.141176	0	0.0325407	0.19919
chr1	52056125	52090716	0.145098	0	0.0337922	0.196981
chr1	52404564	52420839	0.139216	0	0.0312891	0.178571
chr1	52408282	52553487	0.137255	0	0.0317063	0.174153
chr1	52602372	52609051	0.141176	0	0.0304547	0.167526
chr1	52895910	52927212	0.141176	0	0.0308719	0.161267
chr1	52927229	53051703	0.139216	0	0.0296204	0.158689
chr1	53062052	53085502	0.139216	0	0.0292032	0.155744
chr1	53214099	53220617	0.14902	0	0.0267	0.150589
chr1	53226892	53238610	0.14902	0	0.0241969	0.145434
chr1	53851719	53889834	0.156863	0	0.0250313	0.141753
chr1	53916574	53945929	0.14902	0	0.0229453	0.139175
chr1	53946077	53968168	0.15098	0	0.0241969	0.133284
chr1	54026681	54053504	0.147059	0	0.0229453	0.127025
chr1	54184041	54225464	0.141176	0	0.0216938	0.120029
chr1	54225432	54413479	0.139216	0	0.022111	0.118925
chr1	54849633	54887218	0.141176	0	0.022111	0.116716
chr1	56494747	56645301	0.137255	0	0.0216938	0.112666
chr1	58575423	58577773	0.135294	0	0.0208594	0.110088
chr1	58780788	58784327	0.121569	0	0.0187735	0.0997791
chr1	60865259	61462793	0.115686	0	0.0175219	0.089838
chr1	61681046	61725423	0.107843	0	0.0166875	0.0795287
chr1	62436297	62451804	0.0921569	0	0.0146016	0.0640648
chr1	63440770	63593721	0.0921569	0.0546448	0.0129328	0.05081
chr1	63593276	63660245	0.0901961	0.0546448	0.0120985	0.0486009
chr1	64833229	64966504	0.0882353	0.0601093	0.0104297	0.0441826
chr1	65420587	65436007	0.0921569	0.0546448	0.0108469	0.0408689
chr1	66924895	66988619	0.0960784	0.0437158	0.00876095	0.0364507
chr1	67407810	67430415	0.0921569	0.0437158	0.00876095	0.0327688
chr1	68098473	68233120	0.0823529	0.0382514	0.00792657	0.0279823
chr1	70205682	70253052	0.072549	0.0382514	0.0070922	0.0206186
chr1	70260588	70354734	0.0607843	0.0382514	0	0
chr1	71063291	71081297	0.0568627	0	0	0
chr1	74733152	74766678	0.0588235	0	0	0
chr1	75724347	75787575	0.0509804	0	0	0
chr1	75786197	75795079	0.0490196	0	0	0
chr1	77695987	77759852	0.045098	0	0	0
chr1	77888513	77943895	0.045098	0	0	0
chr1	77944055	77979110	0.0431373	0	0	0
chr1	77979175	78017964	0.0372549	0	0	0
chr1	78004346	78004554	0.0372549	0	0	0
chr1	78619922	78646145	0.0372549	0	0	0
chr1	78649796	78664078	0.0372549	0	0	0
chr1	84078062	84238498	0.0352941	0	0	0
chr1	84479259	84497790	0.0352941	0	0	0
chr1	84498325	84506565	0	0	0	0
chr1	84549606	84574480	0	0	0	0
chr1	85249953	85259672	0	0	0	0
chr1	85266248	85277090	0	0	0	0
chr1	85580761	85583962	0	0	0	0
chr1	86346824	86396342	0	0	0	0
chr1	86424086	86456558	0	0	0	0
chr1	86547078	86580754	0	0	0	0
chr1	86862445	86914424	0	0	0	0
chr1	87328468	87348923	0	0	0	0
chr1	88684222	88836255	0	0	0	0
chr1	88852932	88891944	0	0	0	0
chr1	88935773	88992953	0	0	0	0
chr1	88979456	88992960	0	0	0	0
chr1	89995112	90035531	0	0	-0.0070922	0.00147275
chr1	90915298	91022272	0	0	-0.00792657	0.00147275
chr1	91680343	91906335	0	0	-0.00834376	0.00147275
chr1	92298965	92402056	0	0	-0.00917814	0.00110457
chr1	92508696	92792404	0	0	-0.00959533	0.00110457
chr1	92832025	92841924	0	0	-0.0104297	0.000736377
chr1	93079235	93139081	0	0	-0.0116813	0.000736377
chr1	93149742	93180728	0	0	-0.0129328	0.000736377
chr1	93345888	93369498	0	0	-0.0141844	0.000736377
chr1	93866283	93879918	0	0	-0.0150188	0.000368189
chr1	93885205	93909456	0	0	-0.0150188	0
chr1	94148988	94275068	0	0	-0.0141844	0
chr1	94418455	94518666	0	0	-0.0137672	0
chr1	94529225	94541800	0	0	-0.0141844	0
chr1	94896949	94927278	0	0	-0.0137672	0
chr1	94974407	95072945	0	0	-0.0141844	0
chr1	97077743	97921049	0	0	-0.0150188	0
chr1	98661701	98760500	0	0	-0.0166875	0
chr1	99645943	99694541	0	0	-0.0175219	0
chr1	99969789	100026979	0	0	-0.0187735	0
chr1	100038097	100083377	0	0	-0.020025	0
chr1	100266207	100292769	0	0	-0.020025	-0.000368189
chr1	100719742	100739045	0	0	-0.0208594	-0.000368189
chr1	100896076	100981753	0	0	-0.022111	-0.000368189
chr1	100989623	101026088	0	0	-0.022111	-0.000736377
chr1	108134036	108200849	0	0	-0.0241969	-0.000736377
chr1	108692323	108701803	0	0	-0.0246141	-0.00110457
chr1	108746674	108809526	0	0	-0.0250313	-0.00147275
chr1	108875350	108934545	0	0	-0.0275344	-0.00147275
chr1	109062486	109076002	0	0	-0.0296204	-0.00147275
chr1	109089803	109096934	0	0	-0.0312891	-0.00147275
chr1	109213918	109238169	0	0	-0.0333751	-0.00147275
chr1	109399031	109426427	0	0	-0.0367126	-0.00147275
chr1	109616104	109632051	0	0	-0.0383813	-0.00220913
chr1	109910242	109930992	0	0	-0.0400501	-0.00220913
chr1	110401249	110407942	0	0	-0.0417188	-0.00294551
chr1	110873154	110899928	0	0	-0.0463079	-0.00294551
chr1	110947185	110964079	0	0	-0.0504798	-0.00368189
chr1	111117333	111140216	0	0	-0.0513141	-0.00478645
chr1	111187174	111204535	0	0	-0.0534001	-0.00515464
chr1	111200771	111243440	0	0	-0.0542345	-0.00515464
chr1	111439890	111449376	0	0	-0.0529829	-0.00552283
chr1	111448864	111462773	0	0	-0.0546516	-0.00552283
chr1	111473792	111478512	0	0	-0.055486	-0.00552283
chr1	111542218	111716691	0	0	-0.057572	-0.00589102
chr1	112396181	112463456	0	0	-0.057572	-0.00589102
chr1	112619173	112671619	0	0	-0.0571548	-0.0062592
chr1	112673141	112700746	0	0	-0.0579892	-0.0062592
chr1	112701106	112707434	0	0	-0.0609095	-0.00662739
chr1	112911847	112957013	0	0	-0.0604923	-0.00662739
chr1	113696831	113759489	0	0	-0.0617438	-0.0062592
chr1	113761832	113812476	0	0	-0.062161	-0.0062592
chr1	113813811	113871759	0	0	-0.0604923	-0.0062592
chr1	113929192	113977869	0	0	-0.0596579	-0.0062592
chr1	113979391	114035572	0	0	-0.0596579	-0.0062592
chr1	114392777	114511160	0	0	-0.0596579	-0.0062592
chr1	114567557	114581639	0	0	-0.0592407	-0.0062592
chr1	114704469	114716894	0	0	-0.0600751	-0.00662739
chr1	114716913	114758676	0	0	-0.0604923	-0.0062592
chr1	114769479	114780685	0	0	-0.0571548	-0.0062592
chr1	116372668	116410261	0	0	-0.055486	-0.0062592
chr1	116910057	116990358	0	0	-0.0546516	-0.0062592
chr1	117367449	117528872	0	0	-0.0525657	-0.0062592
chr1	117605934	117628372	0	0	-0.0525657	-0.0062592
chr1	119659798	119744215	0	0	-0.0513141	-0.00589102
chr1	119911553	120069626	0	0	-0.0500626	-0.00552283
chr1	120150898	120176515	0	0	-0.0458907	-0.00589102
chr1	121184810	121392822	0	0	-0.0413016	-0.00552283
chr1	144227030	144250288	0	0	-0.0350438	-0.00478645
chr1	145281116	145281462	0	0	-0.0321235	-0.00405007
chr1	145738868	145824077	0	0	-0.0275344	-0.00441826
chr1	145848522	145859836	0	0	-0.0254485	-0.00368189
chr1	145866560	145885866	0	0	-0.0237797	-0.00257732
chr1	145917714	145927678	0	0	-0.0171047	-0.00184094
chr1	145933423	145958001	0	0	0	0
chr1	145964702	145978848	0	0	-0.0104297	-0.00147275
chr1	145992435	145996600	0	0	-0.0104297	-0.000736377
chr1	147242641	147295766	0	0	-0.00876095	-0.000736377
chr1	148531385	148679751	0	0	0	0
chr1	148808181	149048286	0	0	0	0
chr1	149176022	149251013	0	0	0	0
chr1	149606334	149679523	0	0	0	0
chr1	149782671	149792518	0	0	0	0
chr1	149886975	149887364	0	0	0	0
chr1	149887890	149900798	0	0	0	0
chr1	149923317	149928344	0	0	0	0
chr1	150149183	150164720	0	0	0	0
chr1	150218417	150236156	0	0	0	0
chr1	150265399	150269580	0	0	0	0
chr1	150268200	150280916	0	0	0	0
chr1	150293720	150308979	0	0	0	0
chr1	150363091	150476566	0	0	0	0
chr1	150508062	150513789	0	0	0	0
chr1	150549369	150560937	0	0	0	0
chr1	150574551	150579738	0	0	0	0
chr1	150600851	150629612	0	0	0	0
chr1	150730196	150765957	0	0	0	0
chr1	150796208	150808323	0	0	0	0
chr1	150809705	150876768	0	0	0	0
chr1	150960583	150975004	0	0	0	0
chr1	151047740	151051986	0	0	0	0
chr1	151050971	151070325	0	0	0	0
chr1	151057758	151068497	0	0	0	0
chr1	151156664	151170297	0	0	0	0
chr1	151169987	151195321	0	0	0	0
chr1	151197949	151249536	0	0	0	0
chr1	151254703	151267479	0	0	0	0
chr1	151291797	151327715	0	0	0	0
chr1	151340640	151347357	0	0	0	0
chr1	151364302	151372733	0	0	0.0450563	0.00883652
chr1	151399534	151401944	0	0.234973	0.0504798	0.00994109
chr1	151402724	151459465	0	0.240437	0.0542345	0.0110457
chr1	151612065	151699091	0	0.26776	0.057572	0.0150957
chr1	151759643	151763564	0	0.300546	0.0717564	0.0173049
chr1	151982915	151994390	0	0.300546	0.0859408	0.0239323
chr1	152032506	152047907	0	0.31694	0.0926158	0.0309278
chr1	152514502	152516010	0	0.333333	0.097622	0.0357143
chr1	153606886	153613145	0	0.338798	0.101377	0.0386598
chr1	153633982	153646306	0	0.344262	0.10096	0.0393962
chr1	153661788	153671048	0	0.344262	0.102211	0.0423417
chr1	153804725	153922975	0	0.344262	0.102628	0.0434462
chr1	153959099	153968184	0	0.349727	0.103045	0.0438144
chr1	153974269	153977688	0	0.355191	0.104297	0.0441826
chr1	153990759	153992150	0	0.360656	0.105131	0.0460236
chr1	154155304	154194648	0	0.36612	0.10972	0.0489691
chr1	154206706	154220628	0	0.371585	0.119733	0.0563328
chr1	154220179	154271510	0	0.377049	0.121819	0.058542
chr1	154272511	154275875	0	0.382514	0.123905	0.0651694
chr1	154405193	154469450	0	0.382514	0.130163	0.0684831
chr1	154548577	154559028	0	0.382514	0.129328	0.0717968
chr1	154582062	154627999	0	0.404372	0.130997	0.0758468
chr1	154924734	154936991	0	0.393443	0.128911	0.0776878
chr1	154944076	154956123	0	0.398907	0.127242	0.0754786
chr1	154962298	154974395	0	0.382514	0.120985	0.0729013
chr1	154974653	154979249	0	0.398907	0.11723	0.0721649
chr1	154983338	154993111	0	0.409836	0.111389	0.0673785
chr1	155050566	155062775	0	0.415301	0.11431	0.0670103
chr1	155063731	155069553	0	0.404372	0.11431	0.0666421
chr1	155127460	155134857	0	0.393443	0.111806	0.0684831
chr1	155135344	155138857	0	0.377049	0.112641	0.0677467
chr1	155139891	155140595	0	0.36612	0.10972	0.0607511
chr1	155169408	155173475	0	0.36612	0.109303	0.0533873
chr1	155185824	155192916	0	0	0.102211	0.0515464
chr1	155195588	155209051	0	0	0.0984564	0.0522828
chr1	155208699	155213824	0	0	0.0992908	0.052651
chr1	155234452	155244699	0	0.360656	0.0951189	0.0522828
chr1	155247205	155255483	0	0.36612	0.093033	0.0537555
chr1	155255979	155262430	0	0.36612	0.0921986	0.0574374
chr1	155308748	155320666	0	0.349727	0.0876095	0.0596465
chr1	155320896	155331114	0	0	0.0851064	0.0544919
chr1	155335268	155562807	0	0	0.0826033	0.0500736
chr1	155659443	155689000	0	0	0.0796829	0.0416053
chr1	155687960	155739010	0	0	0.0784314	0.0412371
chr1	155749662	155859400	0	0	0.0780142	0.037187
chr1	155897808	155911404	0	0	0.0738423	0.0357143
chr1	155913043	155934400	0	0	0.0713392	0.0349779
chr1	155946851	156007070	0	0	0.0717564	0.0342415
chr1	156009048	156020959	0	0	0.0671673	0.0346097
chr1	156054752	156058510	0	0	0.0638298	0.0360825
chr1	156061160	156070514	0	0	0.0604923	0.0327688
chr1	156082573	156140089	0	0	0.057572	0.0309278
chr1	156147366	156177752	0	0	0.0563204	0.031296
chr1	156193932	156212796	0	0	0.0542345	0.0294551
chr1	156212993	156240042	0	0	0.0513141	0.0272459
chr1	156249224	156282825	0	0	0.0496454	0.0224595
chr1	156282935	156293185	0	0	0.048811	0.0180412
chr1	156290089	156295689	0	0	0.0479766	0.0169367
chr1	156308968	156367873	0	0	0.0475594	0.017673
chr1	156463727	156500828	0	0	0.0458907	0.0180412
chr1	156591762	156594299	0	0	0.0438048	0.0187776
chr1	156594487	156601496	0	0	0	0
chr1	156699606	156705816	0	0	0.0433876	0.0198822
chr1	156721891	156728799	0	0	0	0
chr1	156728442	156736960	0	0	0	0
chr1	156737303	156741590	0	0	0	0
chr1	156742107	156766925	0	0	0	0
chr1	156750610	156800817	0	0	0	0
chr1	156806243	156816862	0	0	0	0
chr1	157121191	157138474	0	0	0	0
chr1	157513377	157552520	0	0	0	0
chr1	159171609	159203313	0	0	0	0
chr1	159203307	159206500	0	0	0	0
chr1	159780932	159782543	0	0	0	0
chr1	159826750	159837249	0	0	0	0
chr1	159918107	159925732	0	0	0	0
chr1	159961218	159984750	0	0	0	0
chr1	160091340	160098943	0	0	0	0
chr1	160205337	160215376	0	0	0	0
chr1	160215715	160262531	0	0	0	0
chr1	160276812	160286348	0	0	0	0
chr1	160289273	160343400	0	0	0	0
chr1	160343272	160358952	0	0	0	0
chr1	160995211	161021348	0	0	0	0
chr1	161037631	161038990	0	0	0	0
chr1	161046946	161069970	0	0	0	0
chr1	161070995	161089599	0	0	0	0
chr1	161100556	161118111	0	0	0	0
chr1	161118086	161125445	0	0	0	0
chr1	161120974	161132688	0	0	0	0
chr1	161152776	161158856	0	0	0	0
chr1	161171310	161177968	0	0	0	0
chr1	161184308	161199056	0	0	0	0
chr1	161197104	161214395	0	0	0	0
chr1	161314257	161375340	0	0	0	0
chr1	161524540	161526910	0	0	0	0
chr1	161749758	161757238	0	0	0	0
chr1	161766294	161964070	0	0	0	0
chr1	161983192	162023854	0	0	0	0
chr1	162497251	162529629	0	0	0	0
chr1	162561506	162599842	0	0	0	0
chr1	162631373	162787400	0	0	0	0
chr1	162790702	162812817	0	0	0	0
chr1	163111121	163321791	0	0	0	0
chr1	163266576	163355764	0	0	0	0
chr1	164555584	164899296	0	0	0	0
chr1	165630861	165661796	0	0	0	0
chr1	165662216	165698863	0	0	0	0
chr1	165724293	165827755	0	0	0	0
chr1	165827531	165911618	0	0	0	0
chr1	167220829	167427345	0	0	0	0
chr1	167430640	167518610	0	0	0	0
chr1	167529677	167553767	0	0	0	0
chr1	167630093	167706249	0	0	0	0
chr1	167721192	167791919	0	0	0	0
chr1	167916729	167937040	0	0	0	0
chr1	167935783	168075843	0	0	0	0
chr1	168178933	168202114	0	0	0	0
chr1	168225938	168253025	0	0	0	0
chr1	168540765	168543997	0	0	0	0
chr1	168576473	168582077	0	0	0	0
chr1	168695459	168729264	0	0	0	0
chr1	169105697	169132722	0	0	0	0
chr1	169132531	169367967	0	0	0	0
chr1	169367970	169396540	0	0	0	0
chr1	171485551	171593511	0	0	0	0
chr1	171635417	171652683	0	0	0	0
chr1	171700160	171742247	0	0	0	0
chr1	172370189	172444086	0	0	0	0
chr1	172532349	172611833	0	0	0	0
chr1	173477266	173488807	0	0	0	0
chr1	173714941	173786702	0	0	0	0
chr1	173931214	174022297	0	0	0	0
chr1	174159410	174995308	0	0	0	0
chr1	174999163	175011715	0	0	0	0
chr1	175010789	175023425	0	0	0	0
chr1	175156987	175192999	0	0	0	0
chr1	175944831	176207493	0	0	0	0
chr1	178849705	178871052	0	0	0	0
chr1	179081377	179098023	0	0	0	0
chr1	179099327	179229684	0	0	0	0
chr1	179293714	179358680	0	0	0	0
chr1	179839967	179877803	0	0	0	0
chr1	179882042	179925000	0	0	0	0
chr1	179954738	180114880	0	0	0	0
chr1	180154834	180204030	0	0	0	0
chr1	180269653	180502954	0	0	0	0
chr1	180972712	181023121	0	0	0	0
chr1	181033425	181061938	0	0	0	0
chr1	181088712	181092899	0	0	0	0
chr1	182381704	182392206	0	0	0	0
chr1	182598623	182604408	0	0	0	0
chr1	182789293	182830384	0	0	0	0
chr1	182839369	182887751	0	0	0	0
chr1	183023460	183145592	0	0	0	0
chr1	183186238	183244900	0	0	0	0
chr1	183472216	183598246	0	0	0	0
chr1	183555563	183590876	0	0	0	0
chr1	183620846	183635757	0	0	0	0
chr1	184051677	184074212	0	0	0	0
chr1	184387058	184629020	0	0	0	0
chr1	184790724	184974550	0	0	0	0
chr1	185045364	185102608	0	0	0	0
chr1	185296388	185317329	0	0	0	0
chr1	186296279	186314562	0	0	0	0
chr1	186311652	186375693	0	0	0	0
chr1	186375838	186421378	0	0	0	0
chr1	193012250	193060080	0	0	0	0
chr1	193059422	193091777	0	0	0	0
chr1	193096468	193106114	0	0	0	0
chr1	193122017	193253901	0	0	0	0
chr1	196651878	196747504	0	0	0	0
chr1	197084128	197146694	0	0	0	0
chr1	197504748	197775696	0	0	0	0
chr1	198156963	198322420	0	0	0	0
chr1	198638671	198757283	0	0	0	0
chr1	200404940	200410056	0	0	0	0
chr1	200739558	200860704	0	0	0	0
chr1	201134772	201171574	0	0	0	0
chr1	201283452	201332993	0	0	0	0
chr1	201373244	201399915	0	0	0	0
chr1	201464383	201469237	0	0	0	0
chr1	201483530	201509456	0	0	0	0
chr1	201622885	201826969	0	0	0	0
chr1	201829141	201884294	0	0	0	0
chr1	201888680	201892306	0	0	0	0
chr1	201955491	201970661	0	0	0	0
chr1	201982372	202006147	0	0	0	0
chr1	202007945	202017188	0	0	0	0
chr1	202133404	202144743	0	0	0	0
chr1	202147013	202161588	0	0	0	0
chr1	202331657	202341980	0	0	0	0
chr1	202724491	202809470	0	0	0	0
chr1	202878957	202889135	0	0	0	0
chr1	202940823	202958572	0	0	0	0
chr1	202961869	202967280	0	0	0	0
chr1	203007386	203024848	0	0	0	0
chr1	203178931	203186749	0	0	0	0
chr1	203212827	203273641	0	0	0	0
chr1	203305491	203309602	0	0	0	0
chr1	203340628	203351489	0	0	0	0
chr1	203475828	203491352	0	0	0	0
chr1	203795654	203854124	0	0	0	0
chr1	203861603	203870550	0	0	0.0225282	0.00147275
chr1	204403387	204411791	0	0	0.0241969	0.00110457
chr1	204516379	204558120	0	0	0	0
chr1	205086142	205122015	0	0	0	0
chr1	205597556	205631962	0	0	0	0
chr1	205712819	205750276	0	0	0.0362954	0.00110457
chr1	205767986	205775460	0	0	0.0387985	0.00147275
chr1	209614870	209652466	0	0	0.0417188	0.00147275
chr1	209675420	209676388	0	0	0.0446391	0.00147275
chr1	209686178	209734950	0	0	0.0442219	0.00147275
chr1	209756032	209782320	0	0	0.0471423	0.00184094
chr1	209785623	209806175	0	0	0.0496454	0.00220913
chr1	211258377	211316385	0	0	0.0517313	0.00220913
chr1	211326615	211374946	0	0	0.0517313	0.00220913
chr1	211382803	211435333	0	0	0.0525657	0.00220913
chr1	211571568	211578742	0	0	0.0579892	0.00220913
chr1	211743457	211830772	0	0	0.0596579	0.00257732
chr1	212285537	212361863	0	0	0.0629954	0.00257732
chr1	212432887	212446379	0	0	0.0659157	0.00184094
chr1	212565334	212620777	0	0	0.0680017	0.00220913
chr1	212726153	212791782	0	0	0.0659157	0.00184094
chr1	212992182	213015826	0	0	0.0692532	0.00220913
chr1	214281102	214337131	0	0	0.0713392	0.00184094
chr1	214603195	214664588	0	0	0.0788486	0.00184094
chr1	217426992	217631082	0	0	0.0830204	0.00184094
chr1	218285287	218337983	0	0	0.084272	0.00147275
chr1	219173844	219212865	0	0	0.0859408	0.00147275
chr1	219968601	220046658	0	0	0.0871923	0.00147275
chr1	220094102	220148041	0	0	0.0892783	0.00184094
chr1	220148293	220272454	0	0	0.0876095	0.00184094
chr1	222618086	222668012	0	0	0.0876095	0.00184094
chr1	222712553	222735196	0	0	0.093033	0.00184094
chr1	223701593	223776018	0	0	0.0984564	0.00184094
chr1	223779899	223845972	0	0	0.101794	0.00184094
chr1	224114087	224162047	0	0	0.102211	0.00184094
chr1	224175756	224193441	0	0	0.10972	0.00184094
chr1	224356850	224379459	0	0	0.114727	0.00184094
chr1	224385143	224437033	0	0	0.118899	0.00184094
chr1	225401502	225428925	0	0	0.121402	0.00184094
chr1	225486835	225653142	0	0	0.123905	0.00184094
chr1	225777813	225790466	0	0	0.12015	0.00184094
chr1	225810092	225845563	0	0	0.122653	0.00220913
chr1	225919877	225924340	0	0	0.123071	0.00220913
chr1	225982702	225999331	0	0	0.123905	0.00220913
chr1	226061851	226072001	0	0	0.123905	0.00184094
chr1	226144679	226186730	0	0	0.123905	0.00184094
chr1	226360691	226408079	0	0	0.124739	0.00184094
chr1	226897536	226987545	0	0	0.123488	0.00184094
chr1	226989865	227318474	0	0	0.124739	0.00184094
chr1	227728539	227781231	0	0	0.122653	0.00147275
chr1	227730425	227735411	0	0	0.121819	0.00147275
chr1	228082660	228099212	0	0	0.120985	0.00147275
chr1	228100726	228105411	0	0	0.119733	0.00147275
chr1	228106679	228109312	0	0	0.118899	0.00147275
chr1	228139962	228148984	0	0	0.115978	0.00147275
chr1	228393673	228406840	0	0	0.110138	0.00184094
chr1	228456979	228457873	0	0	0.107635	0.00147275
chr1	228487061	228495766	0	0	0.103463	0.00147275
chr1	229271062	229305894	0	0	0.0955361	0.00184094
chr1	229431245	229434098	0	0	0.0926158	0.00147275
chr1	230057990	230282124	0	0	0.0888611	0.00184094
chr1	230837119	230869589	0	0	0.0867751	0.00147275
chr1	230978981	231000595	0	0	0.0846892	0.00147275
chr1	231223763	231241187	0	0	0.0801001	0.00147275
chr1	231241207	231277973	0	0	0.0763454	0.00147275
chr1	231337104	231355023	0	0	0.0734251	0.00147275
chr1	231363751	231425044	0	0	0.0705048	0.00110457
chr1	231522388	231528556	0	0	0.0675845	0.00110457
chr1	231528653	231566524	0	0	0.0634126	0.00110457
chr1	232950605	232983882	0	0	0.0617438	0.00110457
chr1	233614004	233672512	0	0	0.0596579	0.00110457
chr1	234373456	234384049	0	0	0.0584063	0.00110457
chr1	234604269	234609525	0	0	0.0563204	0.00110457
chr1	235109336	235128936	0	0	0.0546516	0.00147275
chr1	235131634	235328219	0	0	0.0492282	0.00184094
chr1	235327350	235344532	0	0	0.0483938	0.00184094
chr1	235661041	235883640	0	0	0.0450563	0.00110457
chr1	235975830	236065162	0	0	0.0404673	0.000736377
chr1	236142505	236221865	0	0	0.0358782	0.000368189
chr1	236215555	236281985	0	0	0.035461	0.000368189
chr1	236518000	236552981	0	0	0.0358782	0.000736377
chr1	241497603	241519761	0	0	0.0325407	0.000736377
chr1	241590102	241677376	0	0	0.0312891	0.000368189
chr1	243124428	243255348	0	0	0.0304547	0.000736377
chr1	243256034	243500092	0	0	0.0296204	0.000736377
chr1	244408494	244452134	0	0	0.0296204	0
chr1	244652935	244709033	0	0	0.0296204	-0.000368189
chr1	244835322	244845057	0	0	0.0271172	-0.000368189
chr1	244851166	244864542	0	0	0.0246141	-0.000368189
chr1	245749342	246507312	0	0	0.0254485	-0.000368189
chr1	246540560	246566324	0	0	0.0225282	-0.000368189
chr1	246566444	246668584	0	0	0.022111	-0.000368189
chr1	246724047	246768137	0	0	0.022111	-0.000368189
chr1	248838210	248849517	0	0	0.022111	-0.000368189
chr2	217730	266398	0	0	0.172299	0.0541237
chr2	264140	278283	0	0	0.172299	0.0541237
chr2	667335	677439	0	0	0.172299	0.0541237
chr2	3188925	3377882	0	0	0.171882	0.0537555
chr2	3379675	3485094	0	0	0.172299	0.0537555
chr2	3497361	3519736	0	0	0.172299	0.0537555
chr2	3544793	3558616	0	0	0.171464	0.0533873
chr2	3575205	3580919	0	0	0.171464	0.0533873
chr2	6840570	6866635	0	0	0.158114	0.0419735
chr2	6865806	6898239	0	0	0.149771	0.0375552
chr2	7725801	7730705	-0.00980392	0	0.139758	0.0324006
chr2	8678845	8684453	-0.00980392	0	0.14101	0.0298233
chr2	8725278	8837630	0	0	0.15436	0.0265096
chr2	8852690	9003813	0.00392157	0	0.164789	0.0298233
chr2	9403475	9423547	0.00392157	0	0.176053	0.033137
chr2	9423568	9473101	0.00392157	0	0.182311	0.0327688
chr2	9473658	9496543	0.00588235	0	0.188569	0.0320324
chr2	9488486	9555792	0.00588235	0	0.190238	0.0320324
chr2	9583972	9631014	0.00784314	0	0.193575	0.0294551
chr2	10042849	10054836	0.00980392	0	0.188569	0.0257732
chr2	10302889	10427617	0	0	0.188569	0.0217231
chr2	10570766	10689987	0	0	0.187735	0.019514
chr2	10783391	10837977	0	0	0.185649	0.019514
chr2	11155198	11178874	0	0	0.184814	0.019514
chr2	11179761	11348330	0	0	0.183146	0.0198822
chr2	11444375	11466177	0	0	0.186483	0.0187776
chr2	11677595	11827409	0	0	0.184814	0.0169367
chr2	14632686	14650814	0	0	0.186066	0.0162003
chr2	15591178	15631111	0	0	0.184397	0.0150957
chr2	16549459	16666331	0	0	0.182728	0.0143594
chr2	17539126	17657018	0	0	0.181894	0.0128866
chr2	17877847	18361616	0	0	0.18398	0.0114138
chr2	18554723	18560680	0	0	0.185232	0.0110457
chr2	19896643	19901986	0	0	0.183563	0.0110457
chr2	20032650	20052028	0	0	0.183146	0.0106775
chr2	20200797	20225433	0	0	0.18106	0.0103093
chr2	20248691	20352234	0	0	0.178557	0.0095729
chr2	20447074	20449445	0	0	0.172299	0.00773196
chr2	23927285	24004909	0	0	0.165207	0.00736377
chr2	24067584	24076443	0	0	0.157697	0.00736377
chr2	24077433	24085861	0	0	0.144347	0.00515464
chr2	24202864	24360714	0	0	0.138089	0.00552283
chr2	24491914	24770702	0	0	0.129328	0.00515464
chr2	24789734	24793382	0	0	0.121819	0.00515464
chr2	24819169	24919839	0	0	0.113475	0.00441826
chr2	25733753	25878516	0	0	0.107635	0.00368189
chr2	26034107	26137454	0	0	0.101794	0.00294551
chr2	26764284	26781231	0	0	0.0913642	0.00257732
chr2	26764289	26801067	0	0	0.0867751	0.00257732
chr2	27032910	27041695	0	0	0.0813517	0.00257732
chr2	27070472	27071773	0	0	0.0738423	0.00184094
chr2	27078567	27086408	0	0	0.0625782	0.00220913
chr2	27130756	27134675	0	0	0.0538173	0.00220913
chr2	27212027	27217178	0	0	0.0479766	0.00184094
chr2	27309492	27325680	0	0	0.0350438	0.00184094
chr2	27325849	27357034	0	0	0.0212766	0.00147275
chr2	27356246	27367622	0	0	0.0166875	0.00110457
chr2	27364352	27370486	0	0	0.0146016	0.00110457
chr2	27370496	27377533	0	0	0.00625782	0.00147275
chr2	27381194	27409687	0	0	0	0.00184094
chr2	27427790	27442259	0	0	-0.00750939	0.00147275
chr2	27442366	27446481	0	0	-0.015436	0.00147275
chr2	27628247	27651508	0	0	-0.0254485	0.00110457
chr2	27650812	27663840	0	0	-0.0333751	0.00110457
chr2	27663471	27694976	0	0	-0.0383813	0.00110457
chr2	27771717	27988087	0	0	-0.0504798	0.00110457
chr2	27889941	28338901	0	0	-0.0550688	0.00110457
chr2	28392448	28417312	0	0	-0.0700876	0.00110457
chr2	28751640	28802940	0	0	-0.0805173	0.00110457
chr2	28894643	28948222	0	0	-0.084272	0.00147275
chr2	29097705	29189643	0	0	-0.0921986	0.00110457
chr2	30146941	30160533	0	0	-0.093033	0.000736377
chr2	30231531	30323730	0	0	-0.0988736	0
chr2	31867809	32039812	0	0	-0.0984564	0
chr2	32277910	32316594	0	0	-0.099708	0
chr2	32357028	32618899	0	0	-0.10096	-0.000368189
chr2	32946972	33399509	0	0	-0.104714	0
chr2	33436324	33564750	0	0	-0.107217	0
chr2	33583658	33599382	0	0	-0.10972	-0.00147275
chr2	36355926	36551135	0	0	-0.111389	-0.00184094
chr2	36531805	36646087	0	0	-0.113058	-0.00184094
chr2	36696690	36814792	0	0	-0.113475	-0.00220913
chr2	37099210	37157065	0	0	-0.115561	-0.0033137
chr2	37196488	37216193	0	0	-0.115144	-0.00699558
chr2	37201612	37231713	0	0	-0.115978	-0.00810015
chr2	37250502	37324808	0	0	-0.116395	-0.0114138
chr2	37344574	37373322	0	0	-0.118064	-0.013623
chr2	37641882	37738468	0	0	-0.11723	-0.0154639
chr2	38066973	38109902	0	0	-0.115561	-0.0154639
chr2	38294880	38377285	0	0	-0.117647	-0.017673
chr2	38561978	38603586	0	0	-0.119316	-0.0206186
chr2	38665910	38741237	0	0	-0.116813	-0.0231959
chr2	38743599	38751494	0	0	-0.115561	-0.0261414
chr2	38751534	38785000	0	0	-0.112641	-0.0257732
chr2	38875962	38929072	0	0	-0.110555	-0.0246686
chr2	42169350	42332548	0	0	-0.109303	-0.0257732
chr2	42333546	42425088	0	0	-0.10388	-0.0290869
chr2	42494569	42756947	0	0	-0.102211	-0.0294551
chr2	43222402	43226609	0	0	-0.100542	-0.031296
chr2	43774039	43810010	0	0	-0.0988736	-0.0294551
chr2	43886508	43996005	0	0	-0.0967877	-0.0268778
chr2	44167969	44244384	0	0	-0.0947017	-0.0261414
chr2	46293667	46386703	0	0	-0.093033	-0.0261414
chr2	46541806	46583121	0	0	0	0
chr2	46580937	46617119	0	0	0	0
chr2	46616416	46625742	0	0	0	0
chr2	46901870	46941855	0	0	0	0
chr2	46916157	47076137	0	0	0	0
chr2	47160082	47176601	0	0	0	0
chr2	47345158	47387601	0	0	0	0
chr2	47789316	47905793	0	0	0	0
chr2	53787044	53818819	0	0	0	0
chr2	53864067	53970840	0	0	0	0
chr2	53970838	54305300	0	0	0	0
chr2	54456285	54671445	0	0	0	0
chr2	54972187	55112621	0	0	0	0
chr2	55231903	55235853	0	0	0	0
chr2	55236595	55269347	0	0	0	0
chr2	55287842	55419921	0	0	0	0
chr2	55519604	55545879	0	0	0	0
chr2	55547292	55618880	0	0	0	0
chr2	55634265	55693910	0	0	0	0
chr2	55865967	55924139	0	0	0	0
chr2	57907651	58159920	0	0	0	0
chr2	60451167	60553567	0	0	0	0
chr2	60881521	60931610	0	0	0	0
chr2	61017225	61051990	0	0	0	0
chr2	61145068	61164829	0	0	0	0
chr2	61177418	61191203	0	0	0	0
chr2	61187463	61470769	0	0	0	0
chr2	61477849	61538626	0	0	0	0
chr2	61868089	61888804	0	0	0	0
chr2	61888724	62147247	0	0	0	0
chr2	62196113	62224731	0	0	0	0
chr2	62673851	63046487	0	0	0	0
chr2	63588609	63607197	0	0	0	0
chr2	63840940	63891562	0	0	0	0
chr2	64092652	64144454	0	0	0	0
chr2	64453969	64461381	0	0	0	0
chr2	64524305	64593005	0	0	0	0
chr2	64631621	64751005	0	0	0	0
chr2	64988477	65023865	0	0	0	0
chr2	65056366	65087004	0	0	0	0
chr2	65070701	65130106	0	0	0	0
chr2	65227753	65271253	0	0	0	0
chr2	68041130	68110948	0	0	0	0
chr2	68157844	68176238	0	0	0	0
chr2	68178857	68256237	0	0	0	0
chr2	68284171	68320051	0	0	0	0
chr2	68365173	68397453	0	0	0	0
chr2	68679601	68826833	0	0	0	0
chr2	69013178	69249327	0	0	0	0
chr2	69319769	69387254	0	0	0	0
chr2	69395750	69437628	0	0	0	0
chr2	69457997	69674349	0	0	0	0
chr2	69644425	69827100	0	0	0	0
chr2	69829642	69881396	0	0	0	0
chr2	69897688	69942945	0	0	0	0
chr2	70209444	70248660	0	0	0	0
chr2	70257386	70281191	0	0	0	0
chr2	70295975	70302090	0	0	0	0
chr2	70985938	70994945	0	0	0	0
chr2	71064344	71079805	0	0	0	0
chr2	71109684	71130239	0	0	0	0
chr2	71130314	71150101	0	0	0	0
chr2	71276561	71435069	0	0	0	0
chr2	72887360	72892158	0	0	0	0
chr2	73228006	73233238	0	0	0	0
chr2	73233420	73253021	0	0	0	0
chr2	73729104	73737400	0	0	0	0
chr2	73762184	73780157	0	0	0	0
chr2	73828916	73873659	0	0	0	0
chr2	73926826	73958961	0	0	0	0
chr2	74135398	74147994	0	0	0	0
chr2	74152528	74178898	0	0	0	0
chr2	74198562	74217565	0	0	0	0
chr2	74361154	74392087	0	0	0	0
chr2	74421678	74425755	0	0	0	0
chr2	74425836	74442422	0	0	0	0
chr2	74461057	74465410	0	0	0	0
chr2	74471958	74473322	0	0	0	0
chr2	74505043	74508580	0	0	0	0
chr2	74526645	74529939	0	0	0	0
chr2	74529377	74533348	0	0	0	0
chr2	74549026	74557554	0	0	0	0
chr2	74958492	74970128	0	0	0	0
chr2	75646783	75690851	0	0	0	0
chr2	75652000	75710989	0	0	0	0
chr2	84423523	84460045	0	0	0	0
chr2	84905625	84906675	0	0	0	0
chr2	84971093	85059472	0	0	0	0
chr2	85318020	85328425	0	0	0	0
chr2	85394748	85418432	0	0	0	0
chr2	85539165	85545280	0	0	0	0
chr2	85544723	85561547	0	0	0	0
chr2	85561562	85582031	0	0	0	0
chr2	85584408	85593412	0	0	0	0
chr2	85595725	85597613	0	0	0	0
chr2	85602856	85649282	0	0	0	0
chr2	85606654	85612066	0	0	0	0
chr2	85685175	85698854	0	0	0	0
chr2	85839144	85889014	0	0	0	0
chr2	86106182	86142157	0	0	0	0
chr2	86143932	86195770	0	0	0	0
chr2	86199355	86213794	0	0	0	0
chr2	86503431	86563479	0	0	0	0
chr2	86603393	86623866	0	0	0	0
chr2	86720173	86778041	0	0	0	0
chr2	87439523	87459044	0	0	0	0
chr2	87455368	87606805	0	0	0	0
chr2	88027205	88055729	0	0	0	0
chr2	88691644	88750935	0	0	0	0
chr2	95025677	95053996	0	0	0	0
chr2	95087207	95149434	0	0	0	0
chr2	95274453	95291308	0	0	0	0
chr2	95402721	95416616	0	0	0	0
chr2	95836919	95991831	0	0	0	0
chr2	96143166	96145440	0	0	0	0
chr2	96184859	96208825	0	0	0	0
chr2	96248516	96265994	0	0	0	0
chr2	96266132	96273349	0	0	0	0
chr2	96274336	96305515	0	0	0	0
chr2	96536743	96552638	0	0	0	0
chr2	96836611	96858095	0	0	0	0
chr2	96859716	96870757	0	0	0	0
chr2	97113496	97264521	0	0	0	0
chr2	97646040	97648383	0	0	0	0
chr2	97655963	97664107	0	0	0	0
chr2	97713560	97739862	0	0	0	0
chr2	97756333	97995891	0	0	0	0
chr2	98444854	98594390	0	0	0	0
chr2	98599310	98608515	0	0	0	0
chr2	98608579	98618515	0	0	0	0
chr2	98619106	98731126	0	0	0	0
chr2	99161427	99181058	0	0	0	0
chr2	99181079	99197626	0	0	0	0
chr2	99318982	99340702	0	0	0	0
chr2	99337353	99401326	0	0	0	0
chr2	99400475	99490035	0	0	0	0
chr2	100562690	100576735	0	0	0	0
chr2	101001715	101024032	0	0	0	0
chr2	101252802	101270316	0	0	0	0
chr2	101271219	101308701	0	0	0	0
chr2	105037983	105099960	0	0	0	0
chr2	105337359	105349211	0	0	0	0
chr2	105357712	105438513	0	0	0	0
chr2	105744897	105894274	0	0	0	0
chr2	106093303	106194339	0	0	0	0
chr2	108534355	108687246	0	0	0	0
chr2	109542982	109614206	0	0	0	0
chr2	109614334	109618990	0	0	0	0
chr2	110083870	110116566	0	0	0	0
chr2	110211529	110245420	0	0	0	0
chr2	111119378	111168447	0	0	0	0
chr2	111196350	111495100	0	0	0	0
chr2	112055223	112119318	0	0	0	0
chr2	112211525	112255136	0	0	0	0
chr2	112275594	112340063	0	0	0	0
chr2	112584240	112589275	0	0	0	0
chr2	112645857	112663827	0	0	0	0
chr2	113157325	113209396	0	0	0	0
chr2	113705011	113756823	0	0	0	0
chr2	113889960	113962596	0	0	0	0
chr2	117814650	117832379	0	0	0	0
chr2	117915478	118014133	0	0	0	0
chr2	118088452	118110997	0	0	0	0
chr2	119302225	119366828	0	0	0	0
chr2	119366921	119372560	0	0	0	0
chr2	119759631	119983818	0	0	0	0
chr2	120221278	120223408	0	0	0	0
chr2	120240064	120294713	0	0	0	0
chr2	121726945	121736923	0	0	0	0
chr2	121737103	121767853	0	0	0	0
chr2	126655933	126696675	0	0	0	0
chr2	127048027	127107355	0	0	0	0
chr2	127257290	127294176	0	0	0	0
chr2	127298730	127388465	0	0	0	0
chr2	127436207	127526886	0	0	0	0
chr2	127638381	127681786	0	0	0	0
chr2	127701022	127811187	0	0	0	0
chr2	127843551	127858157	0	0	0	0
chr2	130151392	130182750	0	0	0	0
chr2	130181737	130190729	0	0	0	0
chr2	130338241	130342349	0	0	0	0
chr2	130342225	130347810	0	0	0	0
chr2	130356007	130375409	0	0	0	0
chr2	131047876	131093460	0	0	0	0
chr2	131104847	131353709	0	0	0	0
chr2	131464900	131492743	0	0	0	0
chr2	135052265	135176394	0	0	0	0
chr2	135531455	135725270	0	0	0	0
chr2	135741619	135785055	0	0	0	0
chr2	135839626	135876426	0	0	0	0
chr2	135906677	135986100	0	0	0	0
chr2	136114349	136118165	0	0	0	0
chr2	137964020	138016364	0	0	0	0
chr2	142877498	143055832	0	0	0	0
chr2	143091362	143768352	0	0	0	0
chr2	144384081	144524583	0	0	0	0
chr2	147930397	148021604	0	0	0	0
chr2	149569634	149587816	0	0	0	0
chr2	150468195	150539011	0	0	0	0
chr2	151270465	151290057	0	0	0	0
chr2	151357592	151380048	0	0	0	0
chr2	151409883	151508013	0	0	0	0
chr2	151788984	151828492	0	0	0	0
chr2	152335237	152649834	0	0	0	0
chr2	152651593	152717997	0	0	0	0
chr2	152717893	152761253	0	0	0	0
chr2	156324432	156342348	0	0	0	0
chr2	157414619	157488961	0	0	0	0
chr2	158795317	158862958	0	0	0	0
chr2	159318979	159616692	0	0	0	0
chr2	159712457	159771027	0	0	0	0
chr2	159768630	159798255	0	0	0	0
chr2	160272151	160493794	0	0	0	0
chr2	161136908	161236221	0	0	0	0
chr2	161308038	161411717	0	0	0	0
chr2	162267079	162318703	0	0	0	0
chr2	162318840	162371595	0	0	0	0
chr2	164653624	164843679	0	0	0	0
chr2	165747591	165794682	0	0	0	0
chr2	168455862	168775137	0	0	0	0
chr2	169584340	169641406	0	0	0	0
chr2	169791933	169812064	0	0	0	0
chr2	169810081	169824931	0	0	0	0
chr2	170928464	170967129	0	0	0	0
chr2	170990823	171231314	0	0	0	0
chr2	171317405	171434802	0	0	0	0
chr2	171522247	171558133	0	0	0	0
chr2	171687409	171748420	0	0	0	0
chr2	171922448	171983682	0	0	0	0
chr2	172555373	172608669	0	0	0	0
chr2	173075435	173268010	0	0	0	0
chr2	173354820	173368997	0	0	0	0
chr2	173906459	173965702	0	0	0	0
chr2	174072447	174248698	0	0	0	0
chr2	174348022	174395715	0	0	0	0
chr2	174559572	174682916	0	0	0	0
chr2	174799363	175005369	0	0	0	0
chr2	175176258	175184607	0	0	0	0
chr2	175923892	176002839	0	0	0	0
chr2	176269395	176338025	0	0	0	0
chr2	176629589	176637931	0	0	0	0
chr2	177212563	177223958	0	0	0	0
chr2	177227595	177392697	0	0	0	0
chr2	177392644	177543836	0	0	0	0
chr2	178431414	178451512	0	0	0	0
chr2	178463664	178478600	0	0	0	0
chr2	178480468	178516462	0	0	0	0
chr2	179101692	179264790	0	0	0	0
chr2	179944876	180007113	0	0	0	0
chr2	180967248	181076585	0	0	0	0
chr2	181457202	181536187	0	0	0	0
chr2	181891833	181930738	0	0	0	0
chr2	182716041	182794464	0	0	0	0
chr2	182833275	182867162	0	0	0	0
chr2	182909115	183038858	0	0	0	0
chr2	186486156	186509363	0	0	0	0
chr2	186590065	186680901	0	0	0	0
chr2	187343129	187448460	0	0	0	0
chr2	187464230	187565760	0	0	0	0
chr2	188974320	189012746	0	0	0	0
chr2	189031896	189179879	0	0	0	0
chr2	189560579	189583758	0	0	0	0
chr2	189661385	189670831	0	0	0	0
chr2	189770323	189784371	0	0	0	0
chr2	190189735	190344193	0	0	0	0
chr2	190343470	190371665	0	0	0	0
chr2	190646746	190692766	0	0	0	0
chr2	190880827	190965552	0	0	0	0
chr2	191245185	191425389	0	0	0	0
chr2	191678068	191696659	0	0	0	0
chr2	191834302	191847255	0	0	0	0
chr2	195575977	195737702	0	0	0	0
chr2	196133566	196176503	0	0	0	0
chr2	196151263	196154881	0	0	0	0
chr2	196833004	196927796	0	0	0	0
chr2	196967017	197311173	0	0	0	0
chr2	197389784	197435091	0	0	0	0
chr2	197453423	197475308	0	0	0	0
chr2	197486581	197516737	0	0	0	0
chr2	197499994	197503457	0	0	0	0
chr2	197515571	197553699	0	0	0	0
chr2	199911256	199955935	0	0	0	0
chr2	199955317	200008540	0	0	0	0
chr2	200305881	200482263	0	0	0	0
chr2	200810594	200827338	0	0	0	0
chr2	200853009	200864744	0	0	0	0
chr2	200870907	200889303	0	0	0	0
chr2	200973718	201071671	0	0	0	0
chr2	201071433	201085750	0	0	0	0
chr2	201620184	201643570	0	0	0	0
chr2	202206180	202238608	0	0	0	0
chr2	202265716	202303666	0	0	0	0
chr2	202376936	202567751	0	0	0	0
chr2	202874782	203014798	0	0	0	0
chr2	203014879	203226378	0	0	0	0
chr2	203238449	203305840	0	0	0	0
chr2	203328219	203447723	0	0	0	0
chr2	205681990	205798133	0	0	0	0
chr2	206114817	206159603	0	0	0	0
chr2	206159585	206162928	0	0	0	0
chr2	207074137	207167267	0	0	0	0
chr2	207580631	207625928	0	0	0	0
chr2	208236227	208266074	0	0	0	0
chr2	210002565	210022259	0	0	0	0
chr2	210290150	210315190	0	0	0	0
chr2	213284379	214410501	0	0	0	0
chr2	214725646	214809711	0	0	0	0
chr2	215311817	215349773	0	0	0	0
chr2	215360440	215436172	0	0	0	0
chr2	216498189	216579180	0	0	0	0
chr2	217799789	218002995	0	0	0	0
chr2	218217094	218254356	0	0	0	0
chr2	218264123	218270257	0	0	0	0
chr2	218270392	218346793	0	0	0	0
chr2	218274192	218292586	0	0	0	0
chr2	218398256	218405941	0	0	0	0
chr2	218568580	218597080	0	0	0	0
chr2	218658764	218663443	0	0	0	0
chr2	218781749	218815293	0	0	0	0
chr2	218880363	218899581	0	0	0	0
chr2	219171897	219178106	0	0	0	0
chr2	219176225	219185479	0	0	0	0
chr2	219195237	219209651	0	0	0	0
chr2	219209772	219229717	0	0	0	0
chr2	219229757	219236669	0	0	0	0
chr2	219245455	219250337	0	0	0	0
chr2	219249711	219278170	0	0	0	0
chr2	219279267	219286900	0	0	0	0
chr2	219373546	219400022	0	0	0	0
chr2	219418377	219426739	0	0	0	0
chr2	219498867	219506989	0	0	0	0
chr2	219538947	219543787	0	0	0	0
chr2	222570536	222656337	0	0	0	0
chr2	222860934	222944639	0	0	0	0
chr2	223855716	223945387	0	0	0	0
chr2	223957404	223967714	0	0	0	0
chr2	223975112	224039319	0	0	0	0
chr2	224470150	224585397	0	0	0	0
chr2	224765090	225042445	0	0	0	0
chr2	227325151	227357836	0	0	0	0
chr2	227472152	227561214	0	0	0	0
chr2	227813842	227817564	0	0	0	0
chr2	228850526	229271285	0	0	0	0
chr2	229763838	229923239	0	0	0	0
chr2	230167293	230225729	0	0	0	0
chr2	230203110	230313215	0	0	0	0
chr2	230327184	230403732	0	0	0	0
chr2	230415942	230544090	0	0	0	0
chr2	230712845	230821075	0	0	0	0
chr2	230864639	230879248	0	0	0	0
chr2	231056864	231172827	0	0	0	0
chr2	231453531	231483641	0	0	0	0
chr2	231706895	231713541	0	0	0	0
chr2	231732425	231786272	0	0	0	0
chr2	231781671	231809254	0	0	0	0
chr2	231921820	231926403	0	0	0	0
chr2	232550052	232583644	0	0	0	0
chr2	232606057	232682781	0	0	0	0
chr2	232697299	232860575	0	0	0	0
chr2	233059967	233207903	0	0	0	0
chr2	234493041	234497053	0	0	0	0
chr2	236567787	236582358	0	0	0	0
chr2	237085312	237100466	0	0	0	0
chr2	237324003	237414375	0	0	0	0
chr2	237627576	237813682	0	0	0	0
chr2	237858893	237912114	0	0	0	0
chr2	237966827	238042782	0	0	0	0
chr2	238170401	238203729	0	0	0	0
chr2	239892450	240025402	0	0	0	0
chr2	240126563	240136807	0	0	0	0
chr2	240435671	240468078	0	0	0	0
chr2	240565804	240581372	0	0	0	0
chr2	241072169	241102332	0	0	0	0
chr2	241149576	241183652	0	0	0	0
chr2	241227264	241317061	0	0	0	0
chr2	241315100	241354027	0	0	0	0
chr2	241492674	241509730	0	0	0	0
chr2	241584405	241637449	0	0	0	0
chr2	241637213	241673857	0	0	0	0
chr2	241675742	241686991	0	0	0	0
chr2	241849881	241858908	0	0	0	0
chr3	3148992	3179710	0	0	-0.0934501	-0.0316642
chr3	3700814	4467281	0	0	-0.0934501	-0.0316642
chr3	4493348	4847840	0	0	-0.0938673	-0.0316642
chr3	4979116	4985323	0	0	-0.0938673	-0.031296
chr3	5122220	5180912	0	0	-0.0951189	-0.0316642
chr3	5187646	5219957	0	0	-0.0963705	-0.0316642
chr3	8501707	8574673	0	0	-0.097622	-0.031296
chr3	9349689	9398579	0	0	-0.103045	-0.0360825
chr3	9362842	9386791	0	0	-0.105131	-0.0360825
chr3	9397615	9479240	0	0	-0.109303	-0.0393962
chr3	9649433	9702394	0	-0.0983607	-0.11431	-0.0419735
chr3	9757342	9769992	0	-0.0983607	-0.116813	-0.0430781
chr3	9779860	9793011	0	-0.103825	-0.117647	-0.0452872
chr3	9792495	9807726	0	-0.10929	-0.118064	-0.0441826
chr3	9837849	9844602	0	-0.10929	-0.115144	-0.0460236
chr3	9890554	9894349	0	-0.114754	-0.11723	-0.0478645
chr3	9933822	9945413	0	-0.120219	-0.119316	-0.0500736
chr3	9962537	10011116	0	-0.125683	-0.120985	-0.0489691
chr3	10115592	10127190	0	-0.125683	-0.123488	-0.0486009
chr3	10293131	10321178	0	-0.125683	-0.12766	-0.0511782
chr3	11556070	11771350	0	-0.120219	-0.13058	-0.052651
chr3	12557014	12583713	0	-0.120219	-0.139341	-0.0559646
chr3	12583601	12664226	0	-0.125683	-0.144347	-0.0570692
chr3	12733525	12769457	0	-0.120219	-0.157697	-0.058542
chr3	12834485	12841588	0	-0.136612	-0.169796	-0.0636966
chr3	12897220	13073117	0	-0.136612	-0.175636	-0.0666421
chr3	13316235	13420309	0	-0.142076	-0.185231	-0.0684831
chr3	13549131	13638422	0	-0.147541	-0.196078	-0.0765832
chr3	14124940	14143679	0	-0.153005	-0.202753	-0.0817379
chr3	14145147	14178783	0	-0.163934	-0.215686	-0.0887334
chr3	14178358	14201119	0	-0.169399	-0.22403	-0.089838
chr3	14402576	14489349	0	-0.174863	-0.236128	-0.095729
chr3	14651746	14672659	0	-0.196721	-0.249478	-0.104934
chr3	14920347	14948424	0	-0.202186	-0.257822	-0.113402
chr3	15042460	15065335	0	-0.20765	-0.264914	-0.118557
chr3	15254853	15341368	0	-0.213115	-0.279099	-0.126289
chr3	15667236	15859771	0	-0.218579	-0.292866	-0.132548
chr3	16257978	16264972	0	-0.229508	-0.299541	-0.136966
chr3	16265160	16350299	0	-0.234973	-0.307885	-0.146907
chr3	16313574	16514026	0	-0.234973	-0.310805	-0.151326
chr3	17157162	18444817	0	-0.262295	-0.327493	-0.162371
chr3	18345387	18445588	0	-0.26776	-0.329161	-0.166053
chr3	19947079	19985175	0	-0.289618	-0.336254	-0.174521
chr3	23916545	23923692	0	-0.295082	-0.345432	-0.177467
chr3	23945260	23980618	0	-0.289618	-0.342094	-0.183358
chr3	25597905	25664907	0	-0.311475	-0.347935	-0.190354
chr3	25718944	25790039	0	-0.306011	-0.350855	-0.196613
chr3	27372721	27484420	0	-0.306011	-0.351272	-0.201767
chr3	28241584	28325142	0	-0.311475	-0.352524	-0.208395
chr3	28315003	28349127	0	-0.311475	-0.35461	-0.212077
chr3	29280982	30010391	0	-0.31694	-0.35461	-0.21539
chr3	30606502	30694142	0	-0.31694	-0.35753	-0.21944
chr3	31532638	31637622	0	-0.311475	-0.357947	-0.222018
chr3	32238679	32370325	0	-0.31694	-0.359616	-0.225331
chr3	32391671	32483067	0	-0.311475	-0.356696	-0.227909
chr3	32481312	32503408	0	-0.311475	-0.358365	-0.230118
chr3	32525971	32570874	0	-0.306011	-0.353358	-0.232695
chr3	32996608	33097230	0	-0.306011	-0.350438	-0.2338
chr3	33113979	33147773	0	-0.300546	-0.345849	-0.234168
chr3	33388336	33441371	0	-0.300546	-0.340008	-0.2338
chr3	36985043	36993168	0	-0.300546	-0.336671	-0.233431
chr3	36993332	37050918	0	-0.289618	-0.334585	-0.233063
chr3	37052656	37183689	0	-0.289618	-0.331665	-0.231222
chr3	37243177	37366751	0	-0.289618	-0.324155	-0.231591
chr3	38103129	38137242	0	-0.284153	-0.311222	-0.229013
chr3	38138478	38143022	0	-0.278689	-0.299958	-0.226436
chr3	38165089	38255488	0	-0.273224	-0.29078	-0.222754
chr3	38496127	38542161	0	-0.26776	-0.281185	-0.216127
chr3	39051998	39096671	0	-0.26776	-0.271589	-0.212445
chr3	39141855	39154562	0	-0.256831	-0.262829	-0.209131
chr3	39383348	39397351	0	-0.251366	-0.254068	-0.204345
chr3	39406689	39412542	0	-0.245902	-0.246558	-0.201399
chr3	40309684	40312424	0	-0.234973	-0.236128	-0.196244
chr3	40457292	40468587	0	-0.229508	-0.228202	-0.190722
chr3	42547969	42601080	0	-0.202186	-0.188569	-0.157217
chr3	42581840	42595114	0	-0.202186	-0.185649	-0.157585
chr3	42600614	42648741	0	-0.180328	-0.169378	-0.139175
chr3	42784298	42804531	0	-0.15847	-0.151857	-0.131443
chr3	43286512	43424764	0	-0.147541	-0.137672	-0.119661
chr3	43690113	43734371	0	-0.147541	-0.128911	-0.112666
chr3	44737661	44761662	0	-0.136612	-0.117647	-0.104934
chr3	44861869	44865670	0	-0.120219	-0.110972	-0.0964654
chr3	44915257	44976185	0	-0.0928962	-0.0984564	-0.083947
chr3	44975241	45036066	0	-0.0928962	-0.0913642	-0.0784241
chr3	45001548	45036071	0	-0.0874317	-0.0884439	-0.076215
chr3	45082278	45146422	0	-0.0874317	-0.0784314	-0.0706922
chr3	45689056	45745424	0	-0.0874317	-0.0717564	-0.0662739
chr3	46921726	46982010	0	-0.0765027	-0.0684189	-0.056701
chr3	47016429	47163967	0	-0.0710382	-0.0634126	-0.0548601
chr3	47228026	47283451	0	-0.0601093	-0.0584063	-0.0467599
chr3	47282917	47346816	0	-0.0601093	-0.0563204	-0.0460236
chr3	47413694	47477126	0	-0.0546448	-0.0517313	-0.0416053
chr3	47495640	47513761	0	0	-0.0475595	-0.0397644
chr3	47585272	47782106	0	0	-0.0442219	-0.0342415
chr3	47802909	47850195	0	0	-0.0433876	-0.031296
chr3	47850690	48089272	0	0	-0.042136	-0.0301915
chr3	48293264	48301685	0	0	-0.0396329	-0.0287187
chr3	48440257	48444208	0	0	-0.0379641	-0.027246
chr3	48467798	48504826	0	0	-0.0333751	-0.0243004
chr3	48564073	48595267	0	0	-0.0304547	-0.0228277
chr3	48599002	48610976	0	0	-0.0292032	-0.0202504
chr3	48688003	48740353	0	0	-0.028786	-0.0180412
chr3	48744597	48847846	0	0	-0.0292032	-0.0150957
chr3	48918821	48986382	0	0	-0.0262828	-0.0154639
chr3	48989886	49007154	0	0	-0.0250313	-0.013623
chr3	49007062	49015953	0	0	-0.0250313	-0.0110457
chr3	49015488	49022293	0	0	-0.0254485	-0.00994109
chr3	49020459	49023495	0	0	-0.0246141	-0.00994109
chr3	49024325	49029408	0	0	-0.0233625	-0.00994109
chr3	49029707	49094363	0	0	-0.0225282	-0.0095729
chr3	49095932	49105135	0	0	-0.022111	-0.00920471
chr3	49121114	49133118	0	0	-0.0241969	-0.00920471
chr3	49277831	49340712	0	0	-0.0233625	-0.00883652
chr3	49357176	49358600	0	0	-0.0241969	-0.00883652
chr3	49359145	49412998	0	0	-0.0229453	-0.00994109
chr3	49412206	49416475	0	0	-0.0229453	-0.0110457
chr3	49468703	49535618	0	0	-0.0250313	-0.0103093
chr3	49674002	49683963	0	0	-0.0241969	-0.0095729
chr3	49716844	49723951	0	0	-0.0229453	-0.00920471
chr3	49724294	49786542	0	0	-0.0229453	-0.0106775
chr3	49805207	49813946	0	0	-0.0233625	-0.00994109
chr3	49940007	50100045	0	0	-0.0212766	-0.0110457
chr3	50088908	50119021	0	0	-0.0212766	-0.0110457
chr3	50226292	50259355	0	0	-0.0212766	-0.0110457
chr3	50287732	50292918	0	0	-0.0212766	-0.0110457
chr3	50320027	50328251	0	0	-0.0212766	-0.011782
chr3	50329782	50340980	0	0	-0.0208594	-0.0125184
chr3	50347330	50351091	0	0	-0.0225282	-0.0125184
chr3	50350695	50358460	0	0	-0.0237797	-0.0132548
chr3	50354749	50359610	0	0	-0.0246141	-0.0132548
chr3	50611520	50649297	0	0	-0.0258657	-0.0139912
chr3	51385047	51389397	0	0	-0.0279516	-0.013623
chr3	51391268	51397908	0	0	-0.0283688	-0.0158321
chr3	51662693	51704323	0	0	-0.028786	-0.0169367
chr3	51933430	51941941	0	0	-0.028786	-0.017673
chr3	51957454	51974016	0	0	-0.0300375	-0.0202504
chr3	51968510	51983409	0	0	-0.0300375	-0.0206186
chr3	51971426	51981199	0	0	-0.0304547	-0.0213549
chr3	51993600	51995942	0	0	-0.0312891	-0.0224595
chr3	52198086	52214327	0	0	-0.0321235	-0.0231959
chr3	52228610	52239260	0	0	-0.0342094	-0.0246686
chr3	52245793	52250597	0	-0.0710382	-0.0387985	-0.0261414
chr3	52254421	52288020	0	-0.0710382	-0.0404673	-0.0301915
chr3	52401013	52410350	0	0	-0.0404673	-0.0335051
chr3	52451102	52454070	0	0	-0.0404673	-0.0338733
chr3	52455118	52493071	0	0	-0.0404673	-0.037187
chr3	52495338	52524495	0	0	-0.0392157	-0.0386598
chr3	52524385	52535054	0	0	-0.0387985	-0.044919
chr3	52534013	52579237	0	0	-0.0392157	-0.0434462
chr3	52545352	52685917	0	0	-0.0383813	-0.0456554
chr3	52681156	52694492	0	0	-0.0383813	-0.0486009
chr3	52694485	52706083	0	0	-0.0371298	-0.0500736
chr3	52704955	52711146	0	0	-0.0371298	-0.0515464
chr3	53088483	53130462	0	0	-0.0371298	-0.0548601
chr3	53156009	53192717	0	0	-0.0387985	-0.0592784
chr3	53224707	53256052	0	0	-0.0371298	-0.0629602
chr3	53283428	53347610	0	0	-0.0383813	-0.0677467
chr3	53884410	53891988	0	0	-0.0400501	-0.070324
chr3	55465715	55490539	0	0	-0.0387985	-0.076215
chr3	56557161	56621818	0	0	-0.0346266	-0.0791605
chr3	56620133	56683237	0	0	-0.0329579	-0.0802651
chr3	56727418	57079329	0	0	-0.0317063	-0.0824742
chr3	57227737	57273468	0	0	-0.0292032	-0.0846834
chr3	57571363	57598220	0	0	-0.0267	-0.0876289
chr3	57755450	57929168	0	0	-0.0246141	-0.0905744
chr3	58008400	58172251	0	0	-0.0233625	-0.0913107
chr3	58192257	58214697	0	0	-0.022111	-0.0927835
chr3	58332880	58426126	0	0	-0.0229453	-0.0938881
chr3	58427630	58433857	0	0	-0.0208594	-0.0960972
chr3	62318973	62336213	0	0	-0.020025	-0.0986745
chr3	63833870	63863903	0	0	-0.0208594	-0.100515
chr3	63864557	64003462	0	0	-0.0204422	-0.102356
chr3	64010549	64024010	0	0	-0.0191907	-0.105302
chr3	66133610	66388116	0	0	-0.0191907	-0.111193
chr3	67360460	67654614	0	0	-0.0183563	-0.114138
chr3	69019827	69052303	0	0	-0.0183563	-0.116348
chr3	69054730	69080408	0	0	-0.0179391	-0.122607
chr3	69084944	69106066	0	0	-0.0183563	-0.127393
chr3	69169990	69542583	0	0	-0.0166875	-0.131443
chr3	70954693	71583989	0	0	-0.0158531	-0.135862
chr3	72371825	72446918	0	0	-0.0150188	-0.137334
chr3	72996785	73069199	0	0	-0.0125156	-0.138807
chr3	81489699	81762161	0	0	-0.0120985	-0.139543
chr3	87227271	87255548	0	0	-0.0108469	-0.139543
chr3	88051944	88149885	0	0	-0.00959533	-0.143594
chr3	88149743	88168729	0	0	-0.00959533	-0.14433
chr3	93873033	93974066	0	0	-0.00834376	-0.143962
chr3	93980139	94055668	0	0	-0.0070922	-0.14433
chr3	96617188	96618236	0	0	-0.00667501	-0.143962
chr3	97941818	97972457	0	0	-0.00584063	-0.141016
chr3	98497912	98523066	0	0	0	0
chr3	98795941	98901689	0	0	0	0
chr3	99638475	99799226	0	0	0	0
chr3	99817834	100178603	0	0	0	0
chr3	99830141	100114513	0	0	0	0
chr3	100261000	100325251	0	0	0	0
chr3	100334701	100361635	0	0	0	0
chr3	100363431	100401398	0	0	0	0
chr3	100492619	100577444	0	0	0	0
chr3	100709331	100748966	0	0	0	0
chr3	100749156	100993515	0	0	0	0
chr3	101561862	101566446	0	0	0	0
chr3	101574095	101594437	0	0	0	0
chr3	101681091	101686782	0	0	0	0
chr3	101827991	101861022	0	0	0	0
chr3	105366909	105576900	0	0	0	0
chr3	105655461	105869552	0	0	0	0
chr3	107522936	107811324	0	0	0	0
chr3	108043298	108091025	0	0	0	0
chr3	108160812	108222570	0	0	0	0
chr3	108822698	108855005	0	0	0	0
chr3	111292719	111665750	0	0	0	0
chr3	111732497	111976517	0	0	0	0
chr3	112332347	112362812	0	0	0	0
chr3	112532509	112562046	0	0	0	0
chr3	112561709	112585577	0	0	0	0
chr3	112596794	112649530	0	0	0	0
chr3	112990918	113015060	0	0	0	0
chr3	113002440	113019861	0	0	0	0
chr3	113211003	113287459	0	0	0	0
chr3	113716460	113746300	0	0	0	0
chr3	113747019	113812056	0	0	0	0
chr3	114276913	114310288	0	0	0	0
chr3	114314501	114316179	0	0	0	0
chr3	114338094	115147271	0	0	0	0
chr3	119211732	119241103	0	0	0.00375469	-0.00368189
chr3	119429500	119468830	0	0	0.00375469	-0.00110457
chr3	119468938	119494708	0	0	0.00500626	0.00110457
chr3	119498532	119525090	0	0	0.00625782	0.00184094
chr3	119654513	119677454	0	0	0.00792657	0.00294551
chr3	119821323	120094417	0	0	0.00876095	0.00405007
chr3	120324509	120349339	0	0	0.00959533	0.00441826
chr3	120392293	120451253	0	0	0.0104297	0.00515464
chr3	120596309	120602500	0	0	0.0137672	0.00589102
chr3	121631399	121660927	0	0	0.0162703	0.00736377
chr3	121663199	121749767	0	0	0.0187735	0.00883652
chr3	121769763	121835079	0	0	0.0208594	0.0106775
chr3	121835183	121886526	0	0	0.0233625	0.0132548
chr3	122055366	122121139	0	0	0.0258657	0.013623
chr3	122325244	122341972	0	0	0.0279516	0.0162003
chr3	122384176	122412334	0	0	0.028786	0.0169367
chr3	122421949	122514945	0	0	0.0296204	0.017673
chr3	122564238	122575203	0	0	0.0312891	0.0187776
chr3	123067062	123225227	0	0	0.0333751	0.0187776
chr3	123201927	123274130	0	0	0.0350438	0.0191458
chr3	123490820	123585185	0	0	0.0379641	0.0191458
chr3	123610049	123884331	0	0	0.0404673	0.0198822
chr3	123897305	123961408	0	0	0.0438048	0.0191458
chr3	124730366	124749273	0	0	0.0467251	0.0209867
chr3	124761948	124901418	0	0.0491803	0.050897	0.0231959
chr3	124965710	125055958	0	0.0601093	0.0529829	0.0250368
chr3	125225561	125375354	0	0.0601093	0.0567376	0.0257732
chr3	125446644	125520197	0	0.0601093	0.0588235	0.0276141
chr3	126006355	126101561	0	0.0601093	0.062161	0.0305597
chr3	126704220	126960406	0	0.0601093	0.064247	0.0327688
chr3	127573069	127598251	0	0.0710382	0.068836	0.0360825
chr3	127598223	127622436	0	0.0765027	0.0692532	0.0368189
chr3	127672935	127680920	0	0.0765027	0.0738423	0.0386598
chr3	127689062	127823250	0	0.0983607	0.0788486	0.0405007
chr3	128051641	128071683	0	0.0983607	0.0826033	0.0430781
chr3	128064778	128153914	0	0.103825	0.0846892	0.0463918
chr3	128153454	128408646	0	0.103825	0.0855236	0.0482327
chr3	128619970	128681075	0	0.10929	0.0896954	0.0504418
chr3	128726122	128814796	0	0.10929	0.0934501	0.0522828
chr3	128879596	128916067	0	0.114754	0.0959533	0.0522828
chr3	129127415	129161293	0	0.114754	0.0988736	0.0544919
chr3	129169484	129183922	0	0.120219	0.103045	0.0548601
chr3	129249606	129277773	0	0.131148	0.105966	0.0555965
chr3	129278828	129306186	0	0.131148	0.108469	0.0563328
chr3	129314771	129316277	0	0.131148	0.112641	0.0563328
chr3	129430944	129440179	0	0.131148	0.114727	0.0559646
chr3	129555175	129606818	0	0.131148	0.118064	0.0563328
chr3	130850595	131016712	0	0.131148	0.12307	0.0559646
chr3	131381671	131388830	0	0.131148	0.123905	0.0563328
chr3	131462212	131502983	0	0.131148	0.127242	0.056701
chr3	132654446	132678097	0	0.136612	0.128911	0.0563328
chr3	133573730	133590261	0	0.136612	0.132249	0.0544919
chr3	133598175	133661893	0	0.147541	0.135586	0.0537555
chr3	133784033	133825772	0	0.147541	0.136838	0.0530192
chr3	134065303	134250744	0	0.142076	0.137255	0.0515464
chr3	134355874	134375479	0	0.142076	0.135586	0.0511782
chr3	134477706	134486716	0	0.147541	0.14101	0.0493373
chr3	134485743	134575017	0	0.142076	0.139758	0.0486009
chr3	136148922	136197241	0	0.142076	0.143513	0.0486009
chr3	136250306	136337896	0	0.131148	0.148102	0.0486009
chr3	136336233	136752403	0	0.131148	0.152274	0.0493373
chr3	136862208	136949823	0	0.131148	0.161452	0.0486009
chr3	136946230	137011085	0	0.131148	0.163538	0.0497054
chr3	138187248	138298389	0	0.125683	0.166875	0.05081
chr3	138608606	138633376	0	0.131148	0.168961	0.0530192
chr3	139005806	139357223	0	0.142076	0.168961	0.0511782
chr3	139355600	139389732	0	0.142076	0.173967	0.0522828
chr3	139517434	139539829	0	0.147541	0.179391	0.0504418
chr3	140941830	140979933	0	0.142076	0.183563	0.0515464
chr3	141324213	141449792	0	0.136612	0.185649	0.0552283
chr3	141487047	141615342	0	0.142076	0.187735	0.0544919
chr3	141738204	141747560	0	0.15847	0.186483	0.0559646
chr3	141876124	141926514	0	0.153005	0.188569	0.0559646
chr3	141944428	142149544	0	0.163934	0.188569	0.0555965
chr3	142306607	142448062	0	0.15847	0.188152	0.0552283
chr3	142815922	142889203	0	0.163934	0.188986	0.0544919
chr3	142964497	143060546	0	0.15847	0.189403	0.0552283
chr3	143119331	143124014	0	0.15847	0.188569	0.0552283
chr3	143971798	144048719	0	0.153005	0.189821	0.0559646
chr3	146069440	146163653	0	0.15847	0.190238	0.0596465
chr3	148991341	149027668	0	0.15847	0.194827	0.0629602
chr3	149369022	149377865	0	0.153005	0.193575	0.0651694
chr3	149517235	149736714	0	0.153005	0.192741	0.0640648
chr3	149738470	149752499	0	0.147541	0.190655	0.0640648
chr3	149812708	149962139	0	0.136612	0.188569	0.064433
chr3	149964904	150050788	0	0.131148	0.187317	0.0622239
chr3	150408335	150466431	0	0.125683	0.186066	0.062592
chr3	150546678	150584242	0	0.114754	0.181894	0.0636966
chr3	150602875	150630445	0	0.10929	0.179391	0.0614875
chr3	150741127	150763477	0	0.10929	0.174385	0.0614875
chr3	152243828	152465780	0	0.10929	0.172716	0.0603829
chr3	153162270	153167173	0	0.10929	0.170213	0.0607511
chr3	154272546	154324497	0	0.0928962	0.168544	0.0607511
chr3	155024124	155183729	0	0	0.167292	0.0600147
chr3	155821024	155854429	0	0	0.166875	0.0600147
chr3	155870536	155944026	0	0	0.166041	0.0603829
chr3	156540140	156555184	0	0	0.166875	0.0614875
chr3	156673235	156706770	0	0	0.16771	0.0633284
chr3	157146508	157160760	0	0	0.16771	0.0629602
chr3	158105855	158545730	0	0	0.167292	0.0648012
chr3	158571163	158607252	0	0	0.168961	0.0651694
chr3	158644278	158692575	0	0	0.171881	0.0662739
chr3	158645822	158672693	0	0	0.172299	0.0677467
chr3	158696892	158732696	0	0	0.176888	0.0684831
chr3	158732198	158829719	0	0	0.178557	0.0688513
chr3	160399274	160434962	0	0	0.18106	0.0706922
chr3	160494995	160565588	0	0	0.183563	0.0743741
chr3	161104696	161253532	0	0	0.184814	0.0747423
chr3	167683298	167734939	0	0	0.189403	0.0765832
chr3	168008677	168095975	0	0	0.189403	0.0784241
chr3	169772831	169789716	0	0	0.190238	0.0784241
chr3	169966635	169998373	0	0	0.192324	0.0802651
chr3	170086732	170181749	0	0	0.194827	0.0791605
chr3	170222365	170305981	0	0	0.193993	0.0802651
chr3	170357678	170396835	0	0	0.197747	0.0813697
chr3	170418865	170860380	0	0	0.199833	0.0828424
chr3	170864875	170870483	0	0	0.202336	0.083947
chr3	170888415	170908693	0	0	0.205257	0.0876289
chr3	172039628	172401665	0	0	0.206508	0.0902062
chr3	172505508	172523507	0	0	0.210263	0.0938881
chr3	177019355	177197396	0	0	0.212349	0.0946244
chr3	179017223	179072279	0	0	0.2136	0.0949926
chr3	179148114	179240093	0	0	0.211097	0.09757
chr3	179322991	179338583	0	0.131148	0.213183	0.0994109
chr3	179396089	179451590	0	0.131148	0.212766	0.103461
chr3	179562880	179588408	0	0.136612	0.213183	0.107143
chr3	179588285	179604654	0	0.136612	0.215269	0.109352
chr3	179604690	179627647	0	0.142076	0.217355	0.110088
chr3	180602130	180617828	0	0.147541	0.216521	0.111193
chr3	180868141	180982753	0	0.153005	0.217772	0.111929
chr3	180983709	180989774	0	0.153005	0.218607	0.113034
chr3	181711924	181714436	0	0.169399	0.217772	0.113034
chr3	182793500	182921635	0	0.174863	0.217355	0.113034
chr3	182938074	182985953	0	0.180328	0.217772	0.11377
chr3	183122213	183163839	0	0.174863	0.217355	0.115611
chr3	183253244	183298504	0	0.174863	0.217772	0.116348
chr3	183635568	183684477	0	0.174863	0.216521	0.119661
chr3	183829385	183884933	0	0.185792	0.218607	0.12187
chr3	183919934	184018015	0	0.191257	0.219024	0.123343
chr3	184135038	184684758	0	0.191257	0.216521	0.126289
chr3	184155388	184173610	0	0.196721	0.219441	0.126289
chr3	184174689	184184091	0	0.191257	0.219858	0.126289
chr3	184186023	184194012	0	0.191257	0.219858	0.125184
chr3	184242301	184249548	0	0.185792	0.216521	0.124448
chr3	184249650	184293031	0	0.196721	0.215269	0.121502
chr3	184298709	184309054	0	0.196721	0.214852	0.122975
chr3	184314495	184335358	0	0.196721	0.2136	0.124448
chr3	184361718	184368596	0	0.202186	0.211514	0.124448
chr3	184710367	184712002	0	0.196721	0.211932	0.124448
chr3	185282941	185489097	0	0.185792	0.204005	0.123711
chr3	185476496	185499057	0	0.185792	0.201502	0.123343
chr3	185582496	185633551	0	0.180328	0.196913	0.122975
chr3	185643739	185825056	0	0.185792	0.19441	0.120029
chr3	185915906	185938136	0	0.174863	0.189821	0.115979
chr3	186567403	186597203	0	0.180328	0.186066	0.114875
chr3	186783205	186789900	0	0.163934	0.177305	0.108247
chr3	186789880	186807058	0	0.153005	0.173967	0.107879
chr3	186930485	187078553	0	0.147541	0.171047	0.106407
chr3	187120948	187180908	0	0.136612	0.165624	0.104197
chr3	187721377	187745727	0	0.131148	0.158949	0.100515
chr3	188153284	188890671	0	0.136612	0.156863	0.0990427
chr3	189631416	189897279	0	0.136612	0.153942	0.09757
chr3	189956728	190122437	0	0.131148	0.149771	0.0964654
chr3	191329077	191398670	0	0.120219	0.145181	0.0946244
chr3	193593144	193697823	0	0.10929	0.140175	0.0931517
chr3	194136145	194138732	0	0.103825	0.136003	0.0920471
chr3	194402672	194498364	0	0.103825	0.129746	0.0905744
chr3	194640788	194672477	0	0.103825	0.12307	0.0865243
chr3	194686544	194689037	0	0.103825	0.11431	0.0843152
chr3	195274736	195443078	0	0	0.110972	0.0813697
chr3	195514425	195543386	0	0	0.105966	0.0802651
chr3	195568702	195584205	0	0	0.105131	0.0776878
chr3	195658062	195739964	0	0	0.102211	0.0773196
chr3	195863364	195911945	0	0	0.099708	0.0765832
chr3	196027183	196082189	0	0	0.0963705	0.0740059
chr3	196214222	196287957	0	0	0.0917814	0.0725331
chr3	196291219	196318299	0	0	0.0917814	0.0699558
chr3	196347662	196432474	0	0	0.0892783	0.0670103
chr3	196468783	196503768	0	0	0.0851064	0.0648012
chr3	196739857	196832647	0	0	0.0796829	0.0629602
chr3	196867856	196934714	0	0	0.0746767	0.0611193
chr3	196935402	196942597	0	0	0.070922	0.0618557
chr3	196942623	196943540	0	0	0.0667501	0.0578056
chr3	197042560	197299300	0	0	0.0667501	0.056701
chr3	197671393	197749727	0	0	0.0667501	0.0555965
chr3	197737179	197787596	0	0	0.0671673	0.0555965
chr3	197889075	197960142	0	0	0.0667501	0.0555965
chr3	197949987	197956610	0	0	0.0667501	0.0555965
chr4	425815	499156	0	0	-0.00584063	-0.0482327
chr4	672436	674338	0	0	-0.00584063	-0.0482327
chr4	705748	770640	0	0	-0.00542345	-0.0486009
chr4	849276	932373	0	0	-0.00500626	-0.0478645
chr4	932387	958656	0	0	-0.00500626	-0.0471281
chr4	1166932	1208962	0	0	-0.00458907	-0.0460236
chr4	1211448	1249953	0	0	-0.00375469	-0.0434462
chr4	1289851	1340147	0	0	-0.00500626	-0.0416053
chr4	1692800	1712555	0	0	-0.00667501	-0.0405007
chr4	1715952	1721358	0	0	-0.0070922	-0.0405007
chr4	1721490	1745176	0	0	-0.00667501	-0.0412371
chr4	1793307	1808872	0	0	-0.00834376	-0.0416053
chr4	1811479	1856247	0	0	-0.00792657	-0.0434462
chr4	1871424	1982207	0	0	-0.00834376	-0.044919
chr4	1982714	2041903	0	0	-0.00876095	-0.0474963
chr4	2041993	2043970	0	0	-0.00876095	-0.0493373
chr4	2247432	2262294	0	0	-0.00792657	-0.0497054
chr4	2462220	2625320	0	0	-0.00750939	-0.0511782
chr4	2741648	2756376	0	0	-0.00625782	-0.0500736
chr4	2793023	2841098	0	0	-0.00667501	-0.0489691
chr4	2843857	2930076	0	0	-0.00542345	-0.0504418
chr4	2930561	2934859	0	0	-0.00542345	-0.0482327
chr4	4235542	4248212	0	0	-0.00458907	-0.0497054
chr4	4267701	4290169	0	0	-0.00458907	-0.0482327
chr4	4348140	4419058	0	0	-0.00500626	-0.044919
chr4	4415742	4542346	0	0	-0.00500626	-0.0441826
chr4	4859666	4863936	0	0	-0.00458907	-0.0427099
chr4	6640091	6642745	0	0	-0.00458907	-0.0386598
chr4	6693069	6697170	0	0	-0.00584063	-0.0353461
chr4	6707701	6709880	0	0	-0.00500626	-0.0320324
chr4	6716055	6717671	0	0	-0.00500626	-0.0305597
chr4	6909242	7033118	0	0	-0.00500626	-0.0283505
chr4	7058906	7068197	0	0	-0.00417188	-0.025405
chr4	8269765	8307111	0	0	-0.00417188	-0.0261414
chr4	10074339	10116949	0	0	-0.00417188	-0.0246686
chr4	11393150	11429765	0	0	-0.00458907	-0.0224595
chr4	13361354	13484365	0	0	-0.00417188	-0.019514
chr4	13568738	13627723	0	0	0	0
chr4	15604539	15681679	0	0	0	0
chr4	15681662	15705565	0	0	0	0
chr4	15935569	15938740	0	0	0	0
chr4	15960243	15969309	0	0	0	0
chr4	17460261	17512234	0	0	0	0
chr4	17577192	17607972	0	0	-0.00417188	-0.00773196
chr4	17614631	17634105	0	0	-0.00458907	-0.00846834
chr4	24517441	24584550	0	0	-0.00458907	-0.00920471
chr4	24789912	24800842	0	0	-0.00542345	-0.00883652
chr4	25747427	25863760	0	0	-0.00500626	-0.00810015
chr4	25861830	25929874	0	0	-0.00542345	-0.00846834
chr4	26163455	26435131	0	0	-0.00542345	-0.00736377
chr4	26857678	27025381	0	0	-0.00500626	-0.00625921
chr4	35948221	36244509	0	0	-0.00500626	-0.00625921
chr4	37826633	37862937	0	0	-0.00542345	-0.00552283
chr4	37891087	38139175	0	0	-0.00500626	-0.00478645
chr4	38664196	38701042	0	0	-0.00625782	-0.00515464
chr4	38867677	38945739	0	0	-0.00625782	-0.00515464
chr4	38966744	39032922	0	0	-0.00584063	-0.00515464
chr4	39045039	39126857	0	0	-0.00458907	-0.00662739
chr4	39287456	39366375	0	0	-0.00417188	-0.00515464
chr4	39454124	39458948	0	0	-0.00500626	-0.0033137
chr4	39498755	39528311	0	0	-0.00500626	-0.00220913
chr4	39546330	39639090	0	0	-0.00500626	-0.00184094
chr4	39698044	39782792	0	0	-0.00500626	-0.00220913
chr4	39822863	39977956	0	0	-0.00542345	-0.00184094
chr4	40191053	40246967	0	0	-0.00500626	-0.00147275
chr4	40423267	40630875	0	0	-0.00500626	-0.00147275
chr4	41256413	41268455	0	0	-0.00500626	-0.00110457
chr4	41359607	41700044	0	0	-0.00500626	-0.00110457
chr4	41935120	41960572	0	0	-0.00500626	-0.00110457
chr4	41990472	42090457	0	0	-0.00500626	-0.00110457
chr4	47450796	47463719	0	0	-0.00500626	-0.00110457
chr4	48341322	48426212	0	0	-0.00500626	-0.000736377
chr4	48497361	48780322	0	0	-0.00458907	-0.000736377
chr4	48805212	48861817	0	0	-0.00417188	-0.000736377
chr4	48885019	48906937	0	0	-0.00417188	-0.000736377
chr4	52020706	52038482	0	0	-0.00458907	-0.000368188
chr4	53377643	53460861	0	0	-0.00458907	-0.000368188
chr4	54009789	54064690	0	0	-0.00458907	-0.000368188
chr4	55346109	55373096	0	0	-0.00458907	0
chr4	55395957	55453397	0	0	-0.00542345	0
chr4	55853616	55905034	0	0	-0.00625782	0
chr4	56466915	56503680	0	0	-0.0070922	-0.000368188
chr4	56647988	56681899	0	0	-0.0070922	0
chr4	56907876	56935844	0	0	-0.00667501	0.000368188
chr4	56963370	56978823	0	0	-0.0070922	0.000368188
chr4	57030773	57110385	0	0	-0.0070922	0.000736377
chr4	67468748	67545606	0	0	-0.00667501	0.000736377
chr4	68310387	68350089	0	0	-0.0070922	0.00110457
chr4	70226071	70235252	0	0	-0.00750939	0.00110457
chr4	70655541	70681817	0	0	-0.00750939	0.00110457
chr4	70688479	70690551	0	0	-0.00834376	0.00110457
chr4	70704204	70807315	0	0	-0.00750939	0.00110457
chr4	70815782	70839945	0	0	-0.00750939	0.00110457
chr4	70992538	71030914	0	0	-0.00750939	0.00110457
chr4	74114174	74303099	0	0	-0.00792657	0.00110457
chr4	75479037	75514764	0	0	-0.00792657	0.00110457
chr4	75642782	75724525	0	0	-0.00792657	0.000368188
chr4	76949703	77040384	0	0	-0.00792657	0.000368188
chr4	77047158	77076005	0	0	-0.00834376	0.000368188
chr4	77157151	77433388	0	0	-0.00750939	0.000736377
chr4	77511753	77611834	0	0	-0.00750939	0.000368188
chr4	77713387	77819615	0	0	-0.00792657	0.000368188
chr4	77862520	77952790	0	0	-0.00834376	0.000368188
chr4	78551519	78610451	0	0	-0.00834376	0.000368188
chr4	78776342	78916372	0	0	-0.00834376	0.000368188
chr4	79901149	80125454	0	0	-0.00834376	-0.000368188
chr4	81426393	82044244	0	0	-0.00834376	-0.000368188
chr4	82352498	82374503	0	0	-0.00792657	-0.000368188
chr4	82422564	82430408	0	0	-0.00750939	-0.000368188
chr4	82430562	82461091	0	0	-0.00750939	-0.000368188
chr4	82629539	82798857	0	0	-0.00750939	-0.000736377
chr4	82818661	82901166	0	0	0	0
chr4	82893009	82900960	0	0	0	0
chr4	83034447	83075818	0	0	0	0
chr4	83090048	83137075	0	0	0	0
chr4	83261536	83284914	0	0	-0.00750939	-0.00220913
chr4	83455932	83469735	0	0	-0.0070922	-0.00220913
chr4	85475114	86002670	0	0	-0.0070922	-0.00184094
chr4	86935002	87141054	0	0	-0.00667501	-0.00184094
chr4	87422582	87459454	0	0	-0.00584063	-0.00257732
chr4	87473335	87531061	0	0	-0.00625782	-0.00294551
chr4	88257620	88284769	0	0	-0.00667501	-0.00294551
chr4	88378739	88443111	0	0	-0.00792657	-0.0033137
chr4	88457117	88506163	0	0	-0.00792657	-0.00515464
chr4	88520985	88523813	0	0	-0.00792657	-0.00552283
chr4	89724099	89838315	0	0	-0.00750939	-0.00552283
chr4	89879532	89954629	0	0	-0.00750939	-0.00552283
chr4	94451857	94668227	0	0	-0.00667501	-0.00625921
chr4	98261384	98443861	0	0	-0.0070922	-0.00625921
chr4	98470367	98658629	0	0	-0.00750939	-0.00773196
chr4	98871684	98930637	0	0	-0.00750939	-0.00810015
chr4	98995620	99062813	0	0	-0.0070922	-0.00810015
chr4	99816833	99870154	0	0	-0.00625782	-0.00920471
chr4	99878336	99894490	0	0	-0.00584063	-0.00994109
chr4	99896248	99946726	0	0	-0.00500626	-0.0103093
chr4	99948086	99950388	0	0	-0.00500626	-0.0103093
chr4	100395341	100880126	0	0	-0.00458907	-0.0110457
chr4	101023409	101348278	0	0	-0.00458907	-0.0114138
chr4	101411286	102074812	0	0	-0.00500626	-0.0121502
chr4	102251041	102431258	0	0	-0.00542345	-0.0132548
chr4	102501329	102617302	0	0	-0.00584063	-0.0162003
chr4	102631488	102760994	0	0	-0.00542345	-0.0173049
chr4	102794383	102868896	0	0	-0.00458907	-0.0169367
chr4	102868978	102889242	0	0	-0.00542345	-0.0169367
chr4	103079435	103099883	0	0	-0.00584063	-0.017673
chr4	105145875	105279816	0	0	-0.00542345	-0.017673
chr4	105369077	105474081	0	0	-0.00584063	-0.017673
chr4	105682627	105895986	0	0	-0.00542345	-0.0187776
chr4	106315544	106349226	0	0	-0.00542345	-0.0191458
chr4	107590276	107720452	0	0	-0.00584063	-0.019514
chr4	107989714	108035175	0	0	-0.00584063	-0.0202504
chr4	108620566	108630412	0	0	-0.00584063	-0.0206186
chr4	108650584	108667820	0	0	-0.00584063	-0.0213549
chr4	109560205	109688726	0	0	-0.00625782	-0.0220913
chr4	109709989	109730077	0	0	-0.00584063	-0.0239322
chr4	109815510	109824740	0	0	-0.00584063	-0.025405
chr4	112145397	112195256	0	0	-0.00625782	-0.0257732
chr4	112274542	112285903	0	0	-0.00584063	-0.0265096
chr4	112636964	112657592	0	0	-0.00542345	-0.027246
chr4	118278709	118279823	0	0	-0.00542345	-0.027246
chr4	118722823	118838683	0	0	-0.00584063	-0.027246
chr4	119212587	119295517	0	0	-0.00584063	-0.027246
chr4	119296419	119304445	0	0	-0.00625782	-0.027246
chr4	120055608	120067074	0	0	-0.00667501	-0.0279823
chr4	121131408	121227466	0	0	-0.00792657	-0.0283505
chr4	121667955	121697113	0	0	-0.00792657	-0.0287187
chr4	121801317	121817021	0	0	-0.00834376	-0.0287187
chr4	121816444	121823933	0	0	-0.0070922	-0.0287187
chr4	121824440	121870497	0	0	-0.0070922	-0.0287187
chr4	122152333	122362758	0	0	-0.00625782	-0.0279823
chr4	123396795	123403760	0	0	-0.00667501	-0.027246
chr4	128061268	128222931	0	0	-0.00584063	-0.0257732
chr4	128269237	128288829	0	0	-0.00625782	-0.025405
chr4	128809623	128875224	0	0	-0.00584063	-0.0243004
chr4	128864921	129093607	0	0	-0.00542345	-0.0243004
chr4	139028112	139177218	0	0	-0.0070922	-0.0239322
chr4	139266880	139302551	0	0	-0.00792657	-0.0231959
chr4	139301455	139420033	0	0	-0.00667501	-0.0228277
chr4	139411927	139454034	0	0	-0.00667501	-0.0228277
chr4	139495941	139606699	0	0	-0.0070922	-0.0250368
chr4	139665768	139740745	0	0	-0.00584063	-0.0239322
chr4	140257286	140385726	0	0	-0.00625782	-0.0239322
chr4	141220887	141234697	0	0	-0.00792657	-0.0224595
chr4	141636599	141733987	0	0	-0.00792657	-0.0224595
chr4	143513463	143557486	0	0	-0.00625782	-0.0217231
chr4	144967112	145098541	0	0	-0.00667501	-0.0231959
chr4	145097932	145129179	0	0	-0.00792657	-0.0224595
chr4	145110838	145180161	0	0	-0.00876095	-0.0220913
chr4	146175685	146200000	0	0	-0.0070922	-0.0217231
chr4	147637785	147684230	0	0	-0.00792657	-0.0217231
chr4	147732063	148072780	0	0	-0.00750939	-0.0217231
chr4	150264531	151015727	0	0	-0.00667501	-0.0213549
chr4	151099573	151104652	0	0	-0.00834376	-0.0202504
chr4	151102751	151325632	0	0	-0.00959533	-0.0202504
chr4	152321259	152536101	0	0	-0.0112641	-0.0209867
chr4	152618632	152680165	0	0	-0.0104297	-0.0217231
chr4	152687727	152918463	0	0	-0.00876095	-0.0209867
chr4	153780592	153789120	0	0	-0.00876095	-0.0184094
chr4	154535006	154550435	0	0	-0.00959533	-0.0169367
chr4	155666711	155732349	0	0	-0.0108469	-0.0158321
chr4	155924118	155953917	0	0	-0.0129328	-0.0173049
chr4	158124474	158173318	0	0	-0.01335	-0.0169367
chr4	158672125	158709623	0	0	-0.0125156	-0.0158321
chr4	158709134	158723396	0	0	-0.0125156	-0.0169367
chr4	158769138	158908049	0	0	-0.0125156	-0.0162003
chr4	163110073	163166921	0	0	-0.0129328	-0.0154639
chr4	163494442	163520539	0	0	-0.0129328	-0.0147275
chr4	165070608	165208549	0	0	-0.0120985	-0.0143593
chr4	165327623	165343160	0	0	-0.0129328	-0.0128866
chr4	165361194	165498320	0	0	-0.0150188	-0.011782
chr4	168216293	168318807	0	0	-0.0162703	-0.0121502
chr4	168497066	168928457	0	0	-0.0179391	-0.0103093
chr4	168863770	169010275	0	0	-0.0175219	-0.0103093
chr4	169612633	169723673	0	0	-0.0187735	-0.0095729
chr4	169729465	169757953	0	0	-0.0191907	-0.0095729
chr4	173331695	173335125	0	0	-0.0196078	-0.0103093
chr4	173369969	173377532	0	0	-0.020025	-0.0103093
chr4	174236658	174284264	0	0	-0.0204422	-0.0103093
chr4	174490177	174523154	0	0	-0.0196078	-0.0103093
chr4	176319964	176332245	0	0	-0.0196078	-0.0095729
chr4	177430770	177442503	0	0	-0.0187735	-0.0106775
chr4	182890060	182917936	0	0	-0.0204422	-0.0103093
chr4	183444591	183448198	0	0	-0.0262828	-0.0106775
chr4	183504994	183511096	0	0	-0.0275344	-0.0114138
chr4	183639635	183659225	0	0	-0.0292032	-0.0110457
chr4	184387713	184474580	0	0	-0.0304547	-0.0110457
chr4	184627696	184649509	0	0	-0.0317063	-0.0110457
chr4	184694618	184734133	0	0	-0.0342094	-0.00994109
chr4	184755595	184826818	0	0	-0.0325407	-0.00736377
chr4	185143241	185150382	0	0	-0.0317063	-0.00478645
chr4	185159665	185209504	0	0	-0.0329579	-0.00478645
chr4	185396021	185400628	0	0	-0.0333751	-0.00441826
chr4	185399540	185425985	0	0	-0.0333751	-0.00441826
chr4	185500660	185535612	0	0	-0.0333751	-0.00441826
chr4	185585444	185956652	0	0	-0.0333751	-0.00441826
chr4	186587783	186726722	0	0	-0.0333751	-0.00441826
chr4	189940788	189963204	0	0	-0.0333751	-0.00441826
chr5	196871	218215	0	0	0	0
chr5	218241	256700	0	0	0	0
chr5	271621	353856	0	0	0	0
chr5	443158	471937	0	0	0	0
chr5	850291	892824	0	0	0	0
chr5	1050376	1112035	0	0	0	0
chr5	1317744	1345099	0	0	0	0
chr5	1456480	1523977	0	0	0	0
chr5	1798386	1801366	0	0	0	0
chr5	1801400	1816605	0	0	0	0
chr5	5420664	5490234	0	0	0	0
chr5	6371881	6378594	0	0	0	0
chr5	6599239	6633291	0	0	0	0
chr5	6633343	6674386	0	0	0	0
chr5	8450743	8463095	0	0	0	0
chr5	9546200	9550609	0	0	0	0
chr5	10249921	10266412	0	0	0	0
chr5	10275875	10308026	0	0	0	0
chr5	10353703	10440388	0	0	0	0
chr5	10679230	10761272	0	0	0	0
chr5	14143702	14532128	0	0	0	0
chr5	14581775	14615007	0	0	0	0
chr5	14664664	14699711	0	0	0	0
chr5	14704804	14871778	0	0	0	0
chr5	16451519	16465792	0	0	0	0
chr5	16661914	16936276	0	0	0	0
chr5	17065598	17276843	0	0	0	0
chr5	32124704	32174350	0	0	0	0
chr5	32354350	32444761	0	0	0	0
chr5	32531633	32604079	0	0	0	0
chr5	33440696	33469539	0	0	0	0
chr5	34019448	34043832	0	0	0	0
chr5	34656237	34832627	0	0	0	0
chr5	34905264	34918989	0	0	0	0
chr5	34915376	34925996	0	0	0	0
chr5	34929593	34958964	0	0	0	0
chr5	35852695	35879603	0	0	0	0
chr5	36876759	37066413	0	0	-0.0070922	-0.0154639
chr5	37379212	37753435	0	0	-0.00917814	-0.0154639
chr5	38937919	39074408	0	0	-0.00959533	-0.0162003
chr5	39105236	39274528	0	0	-0.0108469	-0.0173049
chr5	39371675	39462300	0	0	-0.0112641	-0.017673
chr5	40679498	40693735	0	0	-0.0116813	-0.0165685
chr5	40759379	40798374	0	0	-0.01335	-0.017673
chr5	40825262	40835335	0	0	-0.0158531	-0.017673
chr5	41730065	41870519	0	0	-0.0166875	-0.0162003
chr5	41925254	41941743	0	0	-0.0204422	-0.0147275
chr5	42799880	42887392	0	0	-0.0208594	-0.0150957
chr5	43065176	43192021	0	0	-0.0233625	-0.0132548
chr5	43289395	43313512	0	0	-0.0241969	-0.0125184
chr5	43526267	43557758	0	0	-0.0254485	-0.0114138
chr5	43571594	43603230	0	0	-0.028786	-0.0114138
chr5	43602692	43707405	0	0	-0.0317063	-0.0114138
chr5	44808925	44820428	0	0	-0.035461	-0.0110457
chr5	50396192	50443248	0	0	-0.0375469	-0.0110457
chr5	50665899	50846522	0	-0.0765027	-0.0387985	-0.0110457
chr5	52787896	52959210	0	-0.0601093	-0.042136	-0.00994109
chr5	52787940	52804046	0	-0.0546448	-0.0433876	-0.00994109
chr5	52989326	53094779	0	-0.0601093	-0.0438048	-0.00846834
chr5	53095679	53110063	0	-0.0546448	-0.0475595	-0.00736377
chr5	53480409	53487134	0	-0.0546448	-0.0492282	-0.00662739
chr5	53560633	53683340	0	-0.0601093	-0.050897	-0.00625921
chr5	54517759	54546585	0	-0.0601093	-0.0542345	-0.00589102
chr5	55024253	55034570	0	-0.0601093	-0.055486	-0.00589102
chr5	55102648	55110252	0	-0.0491803	-0.0550688	-0.00552283
chr5	55160118	55167071	0	-0.0491803	0	0
chr5	55256245	55307722	0	-0.0546448	0	0
chr5	55307760	55425581	0	0	0	0
chr5	55424854	55535050	0	0	0	0
chr5	55935095	55994993	0	0	0	0
chr5	56815574	56896152	0	0	0	0
chr5	57173948	57264679	0	0	0	0
chr5	58453982	58460260	0	0	0	0
chr5	58969038	60522120	0	0	0	0
chr5	60945129	61153037	0	0	0	0
chr5	61157709	61162474	0	0	0	0
chr5	61332273	61546170	0	0	0	0
chr5	62306162	62537249	0	0	0	0
chr5	62387254	62403939	0	0	0	0
chr5	64718144	64768685	0	0	0	0
chr5	64768930	65018763	0	0	0	0
chr5	65517766	65563171	0	0	0	0
chr5	65563236	65587549	0	0	0	0
chr5	65926475	66082549	0	0	0	0
chr5	66139971	66183615	0	0	0	0
chr5	66596361	67169595	0	0	0	0
chr5	68215720	68301821	0	0	0	0
chr5	69093646	69131069	0	0	0	0
chr5	69167010	69178245	0	0	0	0
chr5	69189548	69210357	0	0	0	0
chr5	69217760	69230129	0	0	0	0
chr5	69350984	69370013	0	0	0	0
chr5	71455615	71567820	0	0	0	0
chr5	71587288	71658704	0	0	0	0
chr5	72107234	72209570	0	0	0	0
chr5	72219409	72320646	0	0	0	0
chr5	72816312	72916733	0	0	0	0
chr5	73498408	73505635	0	-0.0437159	0	0
chr5	73552335	73565686	0	-0.0491803	0	0
chr5	74640023	74722647	0	-0.0491803	0	0
chr5	74766991	74780113	0	-0.0491803	0	0
chr5	75368486	75512138	0	-0.0437159	0	0
chr5	75511756	75601144	0	-0.0437159	0	0
chr5	77029251	77065234	0	-0.0437159	0	0
chr5	77425970	77620611	0	-0.0437159	0	0
chr5	77691166	77868780	0	-0.0437159	0	0
chr5	78360583	78479071	0	-0.0491803	0	0
chr5	78485215	78770021	0	-0.0491803	0	0
chr5	79236189	79327215	0	-0.0491803	0	0
chr5	79372636	79514217	0	-0.0546448	0	0
chr5	79612120	79686648	0	-0.0546448	0	0
chr5	79991311	80083287	0	-0.0491803	0	0
[truncated: 4,761 more rows]

## Sheet: Fig.2e
Figure 2e
Gene	Tissue type	CNV frequency		Gene	Tissue type	Expression level
TP63	NL	0.0196078		TP63	CA	0.946605
ATP1B3	NL	0.00588235		TP63	CA	0.509602
TP63	LP	0.136612		TP63	CA	0.283341
ATP1B3	LP	0.153005		TP63	CA	0.980086
TP63	CA/LN	0.153942		TP63	CA	0.634289
ATP1B3	CA/LN	0.188569		TP63	CA	0.286173
				TP63	CA	0
				TP63	CA	0.798845
				TP63	CA	0.167514
				TP63	CA	0.256499
				TP63	CA	0
				TP63	CA	0
				TP63	CA	0.346769
				TP63	CA	1.58818
				TP63	CA	0.443322
				TP63	CA	0.997399
				TP63	CA	0.122394
				TP63	CA	0.865916
				TP63	CA	0.550876
				TP63	CA	1.05658
				TP63	CA	1.10016
				TP63	CA	0.872082
				TP63	CA	0.204038
				TP63	CA	1.16439
				TP63	CA	0.987228
				TP63	CA	0.243664
				TP63	CA	0.589731
				TP63	CA	0
				TP63	CA	0
				TP63	CA	0.372463
				TP63	CA	0.272321
				TP63	CA	0.732756
				TP63	CA	0.195868
				TP63	CA	0.459621
				TP63	CA	0.413598
				TP63	CA	0.904211
				TP63	CA	0.489605
				TP63	CA	0
				TP63	CA	0.672717
				TP63	CA	0.929824
				TP63	CA	0.465374
				TP63	CA	2.07941
				TP63	CA	0.220632
				TP63	CA	0.670688
				TP63	CA	0.630948
				TP63	CA	0.720827
				TP63	CA	0.14028
				TP63	CA	0
				TP63	CA	0.842401
				TP63	CA	0.278289
				TP63	CA	0.504819
				TP63	CA	0.622347
				TP63	CA	0.731878
				TP63	CA	0.636806
				TP63	CA	0.558664
				TP63	CA	0.92626
				TP63	CA	0.301714
				TP63	CA	1.15309
				TP63	CA	0
				TP63	CA	0.663431
				TP63	CA	0.423693
				TP63	CA	0.158177
				TP63	CA	0.927251
				TP63	CA	0.807818
				TP63	CA	0.39325
				TP63	CA	0.902761
				TP63	CA	0.184822
				TP63	CA	0
				TP63	CA	0.15243
				TP63	CA	0.312451
				TP63	CA	1.0358
				TP63	CA	0.1675
				TP63	CA	0.194594
				TP63	CA	0.340135
				TP63	CA	0.521683
				TP63	CA	0.855573
				TP63	CA	1.38239
				TP63	CA	0.350347
				TP63	CA	0.919694
				TP63	CA	0.805747
				TP63	CA	0.395535
				TP63	CA	0.353639
				TP63	CA	1.58603
				TP63	CA	0.236479
				TP63	CA	0
				TP63	CA	0
				TP63	CA	0.375476
				TP63	CA	0.288426
				TP63	CA	0.760802
				TP63	CA	0.392527
				TP63	CA	0.31926
				TP63	CA	0.402668
				TP63	CA	0.222136
				TP63	CA	0.604653
				TP63	CA	0.659958
				TP63	CA	0.392905
				TP63	CA	0
				TP63	CA	0.265711
				TP63	CA	0
				TP63	CA	0.586344
				TP63	CA	0.397302
				TP63	CA	0.504676
				TP63	CA	0.285984
				TP63	CA	0.696649
				TP63	CA	0
				TP63	CA	0.441595
				TP63	CA	0
				TP63	CA	0.547188
				TP63	CA	0.398884
				TP63	CA	0.415074
				TP63	CA	0.38607
				TP63	CA	0
				TP63	CA	0.134519
				TP63	CA	0.256661
				TP63	CA	0.196912
				TP63	CA	0.667
				TP63	CA	0.628632
				TP63	CA	0.265644
				TP63	CA	0.631927
				TP63	CA	0.258991
				TP63	CA	0.447343
				TP63	CA	0
				TP63	CA	0.827241
				TP63	CA	1.01459
				TP63	CA	0.394665
				TP63	CA	0.300254
				TP63	CA	0.872913
				TP63	CA	0
				TP63	CA	0.639339
				TP63	CA	0.509673
				TP63	CA	0.318819
				TP63	CA	1.20278
				TP63	CA	0.744476
				TP63	CA	0.899258
				TP63	CA	0.412685
				TP63	CA	0.848702
				TP63	CA	0.566033
				TP63	CA	0.322228
				TP63	CA	0.687213
				TP63	CA	1.0987
				TP63	CA	0.48104
				TP63	CA	0.91889
				TP63	CA	0.508068
				TP63	CA	0.754665
				TP63	CA	0.774274
				TP63	CA	0.638709
				TP63	CA	0.369015
				TP63	CA	0
				TP63	CA	0.610618
				TP63	CA	0.799128
				TP63	CA	0.615389
				TP63	CA	0.564961
				TP63	CA	0.301407
				TP63	CA	1.12083
				TP63	CA	0.176264
				TP63	CA	0.404318
				TP63	CA	0.716782
				TP63	CA	0.377254
				TP63	CA	0.214019
				TP63	CA	0.500645
				TP63	CA	0.703222
				TP63	CA	0.763086
				TP63	CA	0
				TP63	CA	1.00385
				TP63	CA	0.742365
				TP63	CA	0
				TP63	CA	1.00139
				TP63	CA	0.8919
				TP63	CA	0.305222
				TP63	CA	0.31793
				TP63	CA	0.48996
				TP63	CA	0.623595
				TP63	CA	1.03404
				TP63	CA	0
				TP63	CA	0.661595
				TP63	CA	0.491685
				TP63	CA	0.631917
				TP63	CA	0.607227
				TP63	CA	0.707343
				TP63	CA	1.09651
				TP63	CA	0.616191
				TP63	CA	0.314676
				TP63	CA	0.735028
				TP63	CA	0.247642
				TP63	CA	0.794883
				TP63	CA	0.167228
				TP63	CA	0
				TP63	CA	1.68681
				TP63	CA	0.422675
				TP63	CA	0
				TP63	CA	0.508997
				TP63	CA	0.640943
				TP63	CA	0.557561
				TP63	CA	0.639932
				TP63	CA	0
				TP63	CA	0
				TP63	CA	0.524675
				TP63	CA	1.02814
				TP63	CA	0.189256
				TP63	CA	0.753408
				TP63	CA	0.813345
				TP63	CA	0.470951
				TP63	CA	1.00346
				TP63	CA	0.908232
				TP63	CA	1.00639
				TP63	CA	0.410289
				TP63	CA	1.00833
				TP63	CA	0.440912
				TP63	CA	0.532065
				TP63	CA	0.957535
				TP63	CA	0.500041
				TP63	CA	0.535923
				TP63	CA	0.227025
				TP63	CA	0.359022
				TP63	CA	0.303328
				TP63	CA	0
				TP63	CA	0.653307
				TP63	CA	0.556367
				TP63	CA	0.8239
				TP63	CA	0
				TP63	CA	0.724372
				TP63	CA	0.820623
				TP63	CA	0.586864
				TP63	CA	0.498929
				TP63	CA	0.584558
				TP63	CA	0.639946
				TP63	CA	1.10755
				TP63	CA	0.779532
				TP63	CA	0.355003
				TP63	CA	0.725717
				TP63	CA	1.12562
				TP63	CA	0.396815
				TP63	CA	0.224418
				TP63	CA	0.465121
				TP63	CA	0
				TP63	CA	1.31373
				TP63	CA	1.08481
				TP63	CA	0.641671
				TP63	CA	0
				TP63	CA	0.601085
				TP63	CA	0
				TP63	CA	0.677347
				TP63	CA	0.768928
				TP63	CA	0.570044
				TP63	CA	0.573521
				TP63	CA	1.02366
				TP63	CA	1.36414
				TP63	CA	0.883976
				TP63	CA	1.02594
				TP63	CA	0.635299
				TP63	CA	1.12486
				TP63	CA	0.559316
				TP63	CA	0.82003
				TP63	CA	0.254181
				TP63	CA	0
				TP63	CA	0.377657
				TP63	CA	1.11069
				TP63	CA	0.304912
				TP63	CA	0
				TP63	CA	1.12071
				TP63	CA	0.14677
				TP63	CA	0.639142
				TP63	CA	0.765857
				TP63	CA	1.23198
				TP63	CA	0.728506
				TP63	CA	0
				TP63	CA	0.374112
				TP63	CA	0.643087
				TP63	CA	0.505327
				TP63	CA	1.40894
				TP63	CA	0.676074
				TP63	CA	0.682442
				TP63	CA	0
				TP63	CA	0.83186
				TP63	CA	0.983101
				TP63	CA	0.453591
				TP63	CA	1.87408
				TP63	CA	0.686204
				TP63	CA	0
				TP63	CA	0
				TP63	CA	0.653997
				TP63	CA	0
				TP63	CA	1.35881
				TP63	CA	0.50527
				TP63	CA	0.549531
				TP63	CA	1.57006
				TP63	CA	0.427024
				TP63	CA	0.962445
				TP63	CA	0.665285
				TP63	CA	0.518062
				TP63	CA	0.777403
				TP63	CA	0.45688
				TP63	CA	0.593306
				TP63	CA	0.47636
				TP63	CA	0
				TP63	CA	0
				TP63	CA	0.224219
				TP63	CA	1.06992
				TP63	CA	0.532907
				TP63	CA	0.830441
				TP63	CA	0.510737
				TP63	CA	0.700193
				TP63	CA	1.56352
				TP63	CA	0.199958
				TP63	CA	0.663043
				TP63	CA	0.514763
				TP63	CA	1.24413
				TP63	CA	0.41916
				TP63	CA	1.11615
				TP63	CA	0
				TP63	CA	0.281207
				TP63	CA	1.16261
				TP63	CA	0.327996
				TP63	CA	1.10408
				TP63	CA	0.0992494
				TP63	CA	0.581475
				TP63	CA	0.631696
				TP63	CA	0
				TP63	CA	0.346263
				TP63	CA	0
				TP63	CA	0.647929
				TP63	CA	0.829173
				TP63	CA	0.540489
				TP63	CA	0.425696
				TP63	CA	0.208244
				TP63	CA	0.693297
				TP63	CA	0
				TP63	CA	0.375141
				TP63	CA	0.830222
				TP63	CA	0.722431
				TP63	CA	1.3318
				TP63	CA	1.39836
				TP63	CA	0.434121
				TP63	CA	0.944475
				TP63	CA	0.515516
				TP63	CA	0.745942
				TP63	CA	0.792593
				TP63	CA	0.604223
				TP63	CA	0.517678
				TP63	CA	0.314223
				TP63	CA	0
				TP63	CA	0.748019
				TP63	CA	0.693137
				TP63	CA	0
				TP63	CA	1.15111
				TP63	CA	0.266216
				TP63	CA	0.544855
				TP63	CA	0.134271
				TP63	CA	1.02892
				TP63	CA	0.550268
				TP63	CA	0.709798
				TP63	CA	0.450205
				TP63	CA	0.677479
				TP63	CA	1.02728
				TP63	CA	1.57648
				TP63	CA	0
				TP63	CA	0.77129
				TP63	CA	0.905383
				TP63	CA	0.201283
				TP63	CA	0
				TP63	CA	0
				TP63	CA	0.825651
				TP63	CA	0.665553
				TP63	CA	0
				TP63	CA	0.771417
				TP63	CA	1.27935
				TP63	CA	0.674815
				TP63	CA	0
				TP63	CA	0.775305
				TP63	CA	0.425832
				TP63	CA	0.222401
				TP63	CA	0
				TP63	CA	0.470672
				TP63	CA	0.654718
				TP63	CA	1.32611
				TP63	CA	0.364795
				TP63	CA	1.47454
				TP63	CA	0.262318
				TP63	CA	0
				TP63	CA	0.536096
				TP63	CA	0.953939
				TP63	CA	0.489015
				TP63	CA	0.397462
				TP63	CA	0.466059
				TP63	CA	0.362017
				TP63	CA	0
				TP63	CA	0.463573
				TP63	CA	0.880076
				TP63	CA	0.201714
				TP63	CA	0.546919
				TP63	CA	0.28919
				TP63	CA	0.837143
				TP63	CA	1.47992
				TP63	CA	0
				TP63	CA	0.457717
				TP63	CA	0.560249
				TP63	CA	0.446191
				TP63	CA	0.990321
				TP63	CA	0.506477
				TP63	CA	0.313121
				TP63	CA	0.761197
				TP63	CA	0
				TP63	CA	0.874818
				TP63	CA	0.635877
				TP63	CA	0.187618
				TP63	CA	0.936534
				TP63	CA	1.06219
				TP63	CA	0.534752
				TP63	CA	0
				TP63	CA	0.671537
				TP63	CA	0.404401
				TP63	CA	0.408212
				TP63	CA	0.790426
				TP63	CA	0.394137
				TP63	CA	0.786868
				TP63	CA	0
				TP63	CA	0.943979
				TP63	CA	0.711885
				TP63	CA	0.228369
				TP63	CA	0.123455
				TP63	CA	0.503339
				TP63	CA	0.418138
				TP63	CA	0.973006
				TP63	CA	0.674
				TP63	CA	0.718375
				TP63	CA	0
				TP63	CA	0.286124
				TP63	CA	0.434853
				TP63	CA	1.53854
				TP63	CA	0
				TP63	CA	0.932025
				TP63	CA	0.346903
				TP63	CA	0.313369
				TP63	CA	0
				TP63	CA	0
				TP63	CA	0
				TP63	CA	0
				TP63	CA	0
				TP63	CA	0
				TP63	CA	0
				TP63	CA	0
				TP63	CA	1.43308
				TP63	CA	1.13125
				TP63	CA	0
				TP63	CA	0.307054
				TP63	CA	0
				TP63	CA	0
				TP63	CA	0.837626
				TP63	CA	0
				TP63	CA	0
				TP63	CA	0
				TP63	CA	0.921553
				TP63	CA	0.177718
				TP63	CA	1.03393
				TP63	CA	0
				TP63	CA	1.3854
				TP63	CA	1.16139
				TP63	CA	0
				TP63	CA	0
				TP63	CA	0
				TP63	CA	0
				TP63	CA	0
				TP63	CA	0.295389
				TP63	CA	0.640455
				TP63	CA	0.744651
				TP63	CA	1.41455
				TP63	CA	0.313003
				TP63	CA	0.902419
				TP63	CA	0.442379
				TP63	CA	0
				TP63	CA	0
				TP63	CA	0.305805
				TP63	CA	0
				TP63	CA	0.157124
				TP63	CA	0
				TP63	CA	0
				TP63	CA	0
				TP63	CA	0.334857
				TP63	CA	0
				TP63	CA	0.421185
				TP63	CA	1.14603
				TP63	CA	0
				TP63	CA	1.16207
				TP63	CA	0
				TP63	CA	0
				TP63	CA	1.17331
				TP63	CA	0.678023
				TP63	CA	0.401979
				TP63	CA	0.268076
				TP63	CA	0.230132
				TP63	CA	0
				TP63	CA	0
				TP63	CA	0
				TP63	CA	0.381999
				TP63	CA	0.428237
				TP63	CA	0
				TP63	CA	0
				TP63	CA	0.329671
				TP63	CA	0.606961
				TP63	CA	0.382734
				TP63	CA	0.116132
				TP63	CA	0.544987
				TP63	CA	0.369208
				TP63	CA	0.342855
				TP63	CA	0
				TP63	CA	0
				TP63	CA	0.760619
				TP63	CA	0
				TP63	CA	1.15209
				TP63	CA	0.44426
				TP63	CA	0.469693
				TP63	CA	0.572239
				TP63	CA	0.179632
				TP63	CA	0.258546
				TP63	CA	0.520404
				TP63	CA	0.559129
				TP63	CA	0.636847
				TP63	CA	0.315693
				TP63	CA	0.670558
				TP63	CA	0.851433
				TP63	CA	0
				TP63	CA	0.342511
				TP63	CA	0.122097
				TP63	CA	0.265463
				TP63	CA	0
				TP63	CA	0.235007
				TP63	CA	0.401423
				TP63	CA	0
				TP63	CA	0
				TP63	CA	0.308981
				TP63	CA	0
				TP63	CA	0.601756
				TP63	CA	0.283559
				TP63	CA	0
				TP63	CA	0
				TP63	CA	0
				TP63	CA	0
				TP63	CA	0.461768
				TP63	CA	0.63016
				TP63	CA	0
				TP63	CA	0.930255
				TP63	CA	0.704901
				TP63	CA	0.364248
				TP63	CA	0.290306
				TP63	CA	0.906958
				TP63	CA	0.334857
				TP63	CA	0.504227
				TP63	CA	0.140937
				TP63	CA	0.364701
				TP63	CA	0.730174
				TP63	CA	0.294972
				TP63	CA	0
				TP63	CA	0.510879
				TP63	CA	0.266738
				TP63	CA	0.3058
				TP63	CA	0.680203
				TP63	CA	0.603421
				TP63	CA	0
				TP63	CA	1.13002
				TP63	CA	0
				TP63	CA	0.130597
				TP63	CA	0
				TP63	CA	0
				TP63	CA	0
				TP63	CA	0
				TP63	CA	0.589844
				TP63	CA	0.626631
				TP63	CA	0.23993
				TP63	CA	0.358248
				TP63	CA	0.472019
				TP63	CA	0
				TP63	CA	0.272194
				TP63	CA	0.363187
				TP63	CA	0.486834
				TP63	CA	0
				TP63	CA	0.413074
				TP63	CA	0.400787
				TP63	CA	0
				TP63	CA	0
				TP63	CA	0.9301
				TP63	CA	0.188934
				TP63	CA	0.644341
				TP63	CA	0.63917
				TP63	CA	0.754879
				TP63	CA	0.785584
				TP63	CA	0.200509
				TP63	CA	0
				TP63	CA	0.650686
				TP63	CA	0.396058
				TP63	CA	0.300508
				TP63	CA	0
				TP63	CA	0.540349
				TP63	CA	0.295055
				TP63	CA	0.25245
				TP63	CA	0
				TP63	CA	0.464132
				TP63	CA	0.14972
				TP63	CA	0.377124
				TP63	CA	0.766627
				TP63	CA	0
				TP63	CA	0.813289
				TP63	CA	0.474667
				TP63	CA	0.225152
				TP63	CA	0
				TP63	CA	0
				TP63	CA	0.0889712
				TP63	CA	0.427351
				TP63	CA	0.317736
				TP63	CA	0.783214
				TP63	CA	0
				TP63	CA	0
				TP63	CA	0.501252
				TP63	CA	0.359805
				TP63	CA	0.219311
				TP63	CA	0.627057
				TP63	CA	0.688529
				TP63	CA	0
				TP63	CA	0
				TP63	CA	0.260007
				TP63	CA	0
				TP63	CA	0.293177
				TP63	CA	0.405132
				TP63	CA	0.184422
				TP63	CA	0.258164
				TP63	CA	0
				TP63	CA	0.296868
				TP63	CA	0
				TP63	CA	0.313527
				TP63	CA	0.130095
				TP63	CA	0
				TP63	CA	0.153228
				TP63	CA	0
				TP63	CA	0.239103
				TP63	CA	0.649119
				TP63	CA	0.594128
				TP63	CA	0.0895051
				TP63	CA	0.355909
				TP63	CA	0.212397
				TP63	CA	0.246819
				TP63	CA	0
				TP63	CA	0
				TP63	CA	0
				TP63	CA	0.383566
				TP63	CA	0
				TP63	CA	0.514262
				TP63	CA	0.270922
				TP63	CA	0.434645
				TP63	CA	0.619845
				TP63	CA	0.421753
				TP63	CA	0.504949
				TP63	CA	0.415109
				TP63	CA	0.32182
				TP63	CA	0.683309
				TP63	CA	0.230727
				TP63	CA	0.37103
				TP63	CA	0.513925
				TP63	CA	0.462158
				TP63	CA	0.180736
				TP63	CA	0.6598
				TP63	CA	0
				TP63	CA	0
				TP63	CA	0.37665
				TP63	CA	0
				TP63	CA	0.285767
				TP63	CA	0.526559
				TP63	CA	0.349685
				TP63	CA	0.619838
				TP63	CA	0
				TP63	CA	0.485508
				TP63	CA	0
				TP63	CA	0
				TP63	CA	0.50198
				TP63	CA	0.178366
				TP63	CA	0.610209
				TP63	CA	0
				TP63	CA	1.2009
				TP63	CA	0.427568
				TP63	CA	0.519424
				TP63	CA	0.690938
				TP63	CA	0
				TP63	CA	0.409064
				TP63	CA	0.738682
				TP63	CA	0
				TP63	CA	0
				TP63	CA	0.250738
				TP63	CA	0.263116
				TP63	CA	0.385632
				TP63	CA	0.551395
				TP63	CA	0
				TP63	CA	0.471407
				TP63	CA	0.911535
				TP63	CA	0.538066
				TP63	CA	0.305084
				TP63	CA	0.206453
				TP63	CA	0.180755
				TP63	CA	0.488556
				TP63	CA	0.354888
				TP63	CA	0.391752
				TP63	CA	0.319892
				TP63	CA	0
				TP63	CA	0.404401
				TP63	CA	0.437197
				TP63	CA	0.325968
				TP63	CA	0.327611
				TP63	CA	0.511627
				TP63	CA	0
				TP63	CA	0
				TP63	CA	0.342322
				TP63	CA	0
				TP63	CA	0
				TP63	CA	0.276186
				TP63	CA	0.62356
				TP63	CA	0
				TP63	CA	0
				TP63	CA	0.821347
				TP63	CA	0.167943
				TP63	CA	0
				TP63	CA	0.44575
				TP63	CA	0.560496
				TP63	CA	0.340704
				TP63	CA	0.351217
				TP63	CA	0.168337
				TP63	CA	0
				TP63	CA	0.473939
				TP63	CA	0.595827
				TP63	CA	0.528997
				TP63	CA	0.354621
				TP63	CA	0.515971
				TP63	CA	0.77284
				TP63	CA	0
				TP63	CA	0.589677
				TP63	CA	0
				TP63	CA	0.854602
				TP63	CA	0.302362
				TP63	CA	0.298233
				TP63	CA	0.197799
				TP63	CA	0
				TP63	CA	0.896937
				TP63	CA	1.12492
				TP63	CA	0.206503
				TP63	CA	0.188862
				TP63	CA	0.466526
				TP63	CA	0
				TP63	CA	0.145241
				TP63	CA	0.258128
				TP63	CA	0.469125
				TP63	CA	0.30541
				TP63	CA	0.58419
				TP63	CA	0.322196
				TP63	CA	0.272299
				TP63	CA	0.580943
				TP63	CA	0
				TP63	CA	0.511181
				TP63	CA	0.520826
				TP63	CA	0.248856
				TP63	CA	0
				TP63	CA	0
				TP63	CA	0
				TP63	CA	0.37126
				TP63	CA	0.171532
				TP63	CA	0.812043
				TP63	CA	0.148438
				TP63	CA	1.24079
				TP63	CA	0.930653
				TP63	CA	0.9284
				TP63	CA	0.368575
				TP63	CA	0.322196
				TP63	CA	0.092919
				TP63	CA	0.626993
				TP63	CA	0.31011
				TP63	CA	0
				TP63	CA	0
				TP63	CA	0.323444
				TP63	CA	0.247224
				TP63	CA	0.222205
				TP63	CA	0.109707
				TP63	CA	0.275698
				TP63	CA	0.323252
				TP63	CA	0.38154
				TP63	CA	0.666274
				TP63	CA	0
				TP63	CA	0.421744
				TP63	CA	0.307054
				TP63	CA	1.2108
				TP63	CA	0.261786
				TP63	CA	0.632481
				TP63	CA	0.496476
				TP63	CA	0
				TP63	CA	0.671709
				TP63	CA	0.406049
				TP63	CA	0.683999
				TP63	CA	0.466807
				TP63	CA	0.584118
				TP63	CA	0.206708
				TP63	CA	0.197111
				TP63	CA	0.489346
				TP63	CA	1.26045
				TP63	CA	0.389972
				TP63	CA	0
				TP63	CA	0.177655
				TP63	CA	0.820289
				TP63	CA	0
				TP63	CA	0
				TP63	CA	0.628061
				TP63	CA	0.281303
				TP63	CA	0.686089
				TP63	CA	0.527606
				TP63	CA	0.380951
				TP63	CA	0.410657
				TP63	CA	0
				TP63	CA	0.356339
				TP63	CA	0.685617
				TP63	CA	0
				TP63	CA	0
				TP63	CA	0
				TP63	CA	0.517053
				TP63	CA	0.449639
				TP63	CA	0
				TP63	CA	0
				TP63	CA	0.161356
				TP63	CA	1.22316
				TP63	CA	0
				TP63	CA	1.0223
				TP63	CA	0.456893
				TP63	CA	1.1427
				TP63	CA	0
				TP63	CA	0
				TP63	CA	0
				TP63	CA	0.570478
				TP63	CA	0.57783
				TP63	CA	0.942046
				TP63	CA	0.384155
				TP63	CA	0.457334
				TP63	CA	0.481546
				TP63	CA	0
				TP63	CA	0.79585
				TP63	CA	0
				TP63	CA	0.165266
				TP63	CA	1.1302
				TP63	CA	0
				TP63	CA	0.634168
				TP63	CA	0.454043
				TP63	CA	0.761126
				TP63	CA	0.760286
				TP63	CA	0.713736
				TP63	CA	1.43003
				TP63	CA	0.893069
				TP63	CA	0.678111
				TP63	CA	1.18561
				TP63	CA	0.757785
				TP63	CA	0.994647
				TP63	CA	1.10689
				TP63	CA	0.73759
				TP63	CA	0.347887
				TP63	CA	0.811861
				TP63	CA	0.881941
				TP63	CA	1.08035
				TP63	CA	0.633515
				TP63	CA	0.573195
				TP63	CA	0.94364
				TP63	CA	0.854428
				TP63	CA	0.687274
				TP63	CA	0.618275
				TP63	CA	0.860611
				TP63	CA	0.841688
				TP63	CA	1.35463
				TP63	CA	1.35159
				TP63	CA	0.474689
				TP63	CA	0.801833
				TP63	CA	0.470729
				TP63	CA	1.02432
				TP63	CA	0.559466
				TP63	CA	1.34669
				TP63	CA	1.3529
				TP63	CA	1.00581
				TP63	CA	1.32741
				TP63	CA	0.908818
				TP63	CA	0.634768
				TP63	CA	0.440868
				TP63	CA	0.712472
				TP63	CA	0.497909
				TP63	CA	0.800735
				TP63	CA	0.707509
				TP63	CA	0.156197
				TP63	CA	0.616897
				TP63	CA	0
				TP63	CA	0.665469
				TP63	CA	0.776752
				TP63	CA	0.631229
				TP63	CA	0.837683
				TP63	CA	0.846309
				TP63	CA	0.836348
				TP63	CA	0.750965
				TP63	CA	0.152462
				TP63	CA	0.978756
				TP63	CA	0.582433
				TP63	CA	0.914214
				TP63	CA	0.978217
				TP63	CA	0.778062
				TP63	CA	0.915062
				TP63	CA	0.876131
				TP63	CA	0.582869
				TP63	CA	0.832051
				TP63	CA	0.640943
				TP63	CA	0
				TP63	CA	0.823934
				TP63	CA	1.37723
				TP63	CA	0.941321
				TP63	CA	0.978647
				TP63	CA	1.32425
				TP63	CA	0.701081
				TP63	CA	0.709436
				TP63	CA	1.36526
				TP63	CA	0.557338
				TP63	CA	0.736078
				TP63	CA	1.20265
				TP63	CA	0.778468
				TP63	CA	0.929022
				TP63	CA	0.754749
				TP63	CA	0.855962
				TP63	CA	1.06576
				TP63	CA	1.29293
				TP63	CA	0
				TP63	CA	0.45304
				TP63	CA	0.90594
				TP63	CA	1.46982
				TP63	CA	1.09588
				TP63	CA	1.12886
				TP63	CA	1.40785
				TP63	CA	0.975077
				TP63	CA	0.85154
				TP63	CA	1.18822
				TP63	CA	0.987236
				TP63	CA	0.816545
				TP63	CA	0.297002
				TP63	CA	0.496241
				TP63	CA	0
				TP63	CA	0.937216
				TP63	CA	0
				TP63	CA	0.919241
				TP63	CA	0
				TP63	CA	0.525286
				TP63	CA	0.471158
				TP63	CA	0
				TP63	CA	0
				TP63	CA	0
				TP63	CA	0
				TP63	CA	0.372673
				TP63	CA	0.79455
				TP63	CA	0.196222
				TP63	CA	0
				TP63	CA	0.695732
				TP63	CA	0
				TP63	CA	0
				TP63	CA	0.401635
				TP63	CA	0.931263
				TP63	CA	0.530759
				TP63	CA	0.985936
				TP63	CA	0.498634
				TP63	CA	0.688529
				TP63	CA	0
				TP63	CA	0.355101
				TP63	CA	0.118295
				TP63	CA	0
				TP63	CA	0
				TP63	CA	0.35529
				TP63	CA	0.360139
				TP63	CA	0
				TP63	CA	0.622861
				TP63	CA	0
				TP63	CA	0
				TP63	CA	0.18667
				TP63	CA	0.423919
				TP63	CA	0
				TP63	CA	0
				TP63	CA	0
				TP63	CA	0.856897
				TP63	CA	0.66632
				TP63	CA	0
				TP63	CA	0.765102
				TP63	CA	0.53603
				TP63	CA	0.621343
				TP63	CA	0.449204
				TP63	CA	0.348478
				TP63	CA	0.488021
				TP63	CA	0.773825
				TP63	CA	0.431735
				TP63	CA	0
				TP63	CA	0.492273
				TP63	CA	0.273347
				TP63	CA	0.476939
				TP63	CA	0.312116
				TP63	CA	0
				TP63	CA	0.566374
				TP63	CA	0.515346
				TP63	CA	0.96096
				TP63	CA	0.374566
				TP63	CA	0.466646
				TP63	CA	0.319034
				TP63	CA	0
				TP63	CA	0.41609
				TP63	CA	0.462951
				TP63	CA	0.311881
				TP63	CA	0.974074
				TP63	CA	0.247784
				TP63	CA	0.245225
				TP63	CA	0.731095
				TP63	CA	1.26605
				TP63	CA	0.685584
				TP63	CA	0.666631
				TP63	CA	0.511386
				TP63	CA	0.796969
				TP63	CA	0.45654
				TP63	CA	0.753051
				TP63	CA	0.423111
				TP63	CA	0.537503
				TP63	CA	0.301604
				TP63	CA	0
				TP63	CA	0.328856
				TP63	CA	0
				TP63	CA	0.393618
				TP63	CA	0.95322
				TP63	CA	0.536381
				TP63	CA	0
				TP63	CA	0.632716
				TP63	CA	0.247187
				TP63	CA	0.268275
				TP63	CA	0.657073
				TP63	CA	0.420296
				TP63	CA	0.509589
				TP63	CA	0.475437
				TP63	CA	0
				TP63	CA	0.598601
				TP63	CA	0.800608
				TP63	CA	1.13288
				TP63	CA	1.07156
				TP63	CA	0.272889
				TP63	CA	0.410477
				TP63	CA	1.10953
				TP63	CA	0.488905
				TP63	CA	0.509655
				TP63	CA	1.27062
				TP63	CA	0
				TP63	CA	0.377239
				TP63	CA	0.400169
				TP63	CA	1.13875
				TP63	CA	0.410563
				TP63	CA	0.411826
				TP63	CA	0.435941
				TP63	CA	0.138755
				TP63	CA	0.393605
				TP63	CA	0.623369
				TP63	CA	1.36259
				TP63	CA	0
				TP63	CA	0.247076
				TP63	CA	0.359845
				TP63	CA	1.00426
				TP63	CA	0.949215
				TP63	CA	0
				TP63	CA	0.879767
				TP63	CA	0.960039
				TP63	CA	0.944499
				TP63	CA	0.445283
				TP63	CA	1.23886
				TP63	CA	0.169812
				TP63	CA	0.406887
				TP63	CA	1.54356
				TP63	CA	1.11187
				TP63	CA	0.487681
				TP63	CA	0.270057
				TP63	CA	0.471542
				TP63	CA	1.13316
				TP63	CA	0.456223
				TP63	CA	1.15868
				TP63	CA	0.588704
				TP63	CA	1.61966
				TP63	CA	1.52915
				TP63	CA	0.335106
				TP63	CA	0.29556
				TP63	CA	0.888734
				TP63	CA	0.712944
				TP63	CA	1.06594
				TP63	CA	1.075
				TP63	CA	1.11601
				TP63	CA	0
				TP63	CA	1.69143
				TP63	CA	0.661735
				TP63	CA	0.376298
				TP63	CA	1.32201
				TP63	CA	0
				TP63	CA	0
				TP63	CA	0
				TP63	CA	0.519507
				TP63	CA	0
				TP63	CA	0.762628
				TP63	CA	0.898143
				TP63	CA	1.70002
				TP63	CA	0.855336
				TP63	CA	0.35713
				TP63	CA	1.6303
				TP63	CA	0.744302
				TP63	CA	0.747062
				TP63	CA	0.618868
				TP63	CA	1.28358
				TP63	CA	1.7015
				TP63	CA	1.79315
				TP63	CA	0
				TP63	CA	1.00141
				TP63	CA	1.10079
				TP63	CA	1.34134
				TP63	CA	1.23114
				TP63	CA	1.07103
				TP63	CA	0.587804
				TP63	CA	2.08092
				TP63	CA	1.21534
				TP63	CA	0
				TP63	CA	1.10239
				TP63	CA	1.14328
				TP63	CA	1.34927
				TP63	CA	0.775182
				TP63	CA	1.27741
				TP63	CA	0.88225
				TP63	CA	1.11591
				TP63	CA	1.36094
				TP63	CA	1.83725
				TP63	CA	0.534219
				TP63	CA	0.725497
				TP63	CA	1.28483
				TP63	CA	0.888271
				TP63	CA	0.904661
				TP63	CA	1.15478
				TP63	CA	1.17449
				TP63	CA	1.41165
				TP63	CA	2.2252
				TP63	CA	1.23306
				TP63	CA	1.10609
				TP63	CA	1.14606
				TP63	CA	0.991687
				TP63	CA	0.823996
				TP63	CA	0.602896
				TP63	CA	0.222143
				TP63	CA	1.52262
				TP63	CA	1.31605
				TP63	CA	0.76474
				TP63	CA	0.317746
				TP63	CA	1.02799
				TP63	CA	0
				TP63	CA	0.684535
				TP63	CA	0.588939
				TP63	CA	1.76335
				TP63	CA	2.41938
				TP63	CA	0.985817
				TP63	CA	0.519052
				TP63	CA	1.04268
				TP63	CA	0.919082
				TP63	CA	1.17633
				TP63	CA	0
				TP63	CA	0.85392
				TP63	CA	1.40583
				TP63	CA	0.948818
				TP63	CA	0.857733
				TP63	CA	0.943252
				TP63	CA	0.657226
				TP63	CA	0.481102
				TP63	CA	0.818727
				TP63	CA	0.733197
				TP63	CA	0.789309
				TP63	CA	0.871055
				TP63	CA	0.908105
				TP63	CA	1.28269
				TP63	CA	0.824163
				TP63	CA	1.25027
				TP63	CA	0.939588
				TP63	CA	1.41081
				TP63	CA	1.42668
				TP63	CA	1.07599
				TP63	CA	1.20358
				TP63	CA	0.981455
				TP63	CA	1.34084
				TP63	CA	2.00787
				TP63	CA	0
				TP63	CA	1.27435
				TP63	CA	1.0945
				TP63	CA	0
				TP63	CA	0.888186
				TP63	CA	0.755153
				TP63	CA	0.892364
				TP63	CA	1.15345
				TP63	CA	0.982185
				TP63	CA	0.232041
				TP63	CA	0
				TP63	CA	1.18224
				TP63	CA	1.27636
				TP63	CA	0.247181
				TP63	CA	0.62431
				TP63	CA	0.905175
				TP63	CA	0.830295
				TP63	CA	0.716081
				TP63	CA	1.33026
				TP63	CA	1.10414
				TP63	CA	0.716033
				TP63	CA	1.29974
				TP63	CA	0.775056
				TP63	CA	0.934834
				TP63	CA	0.647798
				TP63	CA	1.51107
				TP63	CA	0.210799
				TP63	CA	0
				TP63	CA	0.674847
				TP63	CA	1.31136
				TP63	CA	0.556018
				TP63	CA	0.769778
				TP63	CA	1.37506
				TP63	CA	0.293542
				TP63	CA	1.13139
				TP63	CA	1.47353
				TP63	CA	1.1559
				TP63	CA	0.819142
				TP63	CA	0.958773
				TP63	CA	0.989558
				TP63	CA	1.24796
				TP63	CA	0.369636
				TP63	CA	1.07325
				TP63	CA	1.02653
				TP63	CA	1.30659
				TP63	CA	1.88114
				TP63	CA	0.583167
				TP63	CA	0.464923
				TP63	CA	1.89096
				TP63	CA	0.519866
				TP63	CA	1.70503
				TP63	CA	1.57555
				TP63	CA	1.4975
				TP63	CA	1.13068
				TP63	CA	1.55355
				TP63	CA	1.4804
				TP63	CA	1.59604
				TP63	CA	1.07807
				TP63	CA	1.05259
				TP63	CA	1.6699
				TP63	CA	1.08522
				TP63	CA	0
				TP63	CA	1.31282
				TP63	CA	1.29906
				TP63	CA	0.348478
				TP63	CA	1.42973
				TP63	CA	1.18687
				TP63	CA	0
				TP63	CA	1.14916
				TP63	CA	0
				TP63	CA	1.21352
				TP63	CA	0.849514
				TP63	CA	1.05244
				TP63	CA	0.769861
				TP63	CA	0.86187
				TP63	CA	1.12584
				TP63	CA	1.59425
				TP63	CA	0.871475
				TP63	CA	0.863744
				TP63	CA	1.13582
				TP63	CA	0.499298
				TP63	CA	1.18503
				TP63	CA	1.05296
				TP63	CA	0.554647
				TP63	CA	0.874788
				TP63	CA	0.224588
				TP63	CA	0
				TP63	CA	0
				TP63	CA	0
				TP63	CA	0.427914
				TP63	CA	0.532442
				TP63	CA	0
				TP63	CA	0
				TP63	CA	0.678154
				TP63	CA	1.34311
				TP63	CA	1.29234
				TP63	CA	0.652121
				TP63	CA	0.510133
				TP63	CA	0.61958
				TP63	CA	1.43067
				TP63	CA	0.443996
				TP63	CA	1.56851
				TP63	CA	0.910784
				TP63	CA	0.667112
				TP63	CA	0.801804
				TP63	CA	0
				TP63	CA	1.34279
				TP63	CA	1.02592
				TP63	CA	1.15955
				TP63	CA	0.981997
				TP63	CA	0.738682
				TP63	CA	0.422893
				TP63	CA	1.34794
				TP63	CA	1.25384
				TP63	CA	1.0162
				TP63	CA	1.37631
				TP63	CA	0.771441
				TP63	CA	0
				TP63	CA	0
				TP63	CA	0.443546
				TP63	CA	0.548696
				TP63	CA	0.874804
				TP63	CA	0.57838
				TP63	CA	0.629352
				TP63	CA	0.650307
				TP63	CA	1.22927
				TP63	CA	1.07912
				TP63	CA	0.922242
				TP63	CA	0.85777
				TP63	CA	0.910495
				TP63	CA	0.605719
				TP63	CA	0.749561
				TP63	CA	1.0363
				TP63	CA	1.23427
				TP63	CA	0
				TP63	CA	1.14255
				TP63	CA	0.892303
				TP63	CA	0
				TP63	CA	1.62724
				TP63	CA	0.395836
				TP63	CA	1.02872
				TP63	CA	1.05186
				TP63	CA	1.04845
				TP63	CA	1.00906
				TP63	CA	0
				TP63	CA	1.8385
				TP63	CA	0.831733
				TP63	CA	0.991665
				TP63	CA	1.49294
				TP63	CA	0.851462
				TP63	CA	0.826706
				TP63	CA	0.853935
				TP63	CA	0.767523
				TP63	CA	0.482451
				TP63	CA	1.09465
				TP63	CA	1.00807
				TP63	CA	0
				TP63	CA	1.04677
				TP63	CA	0.81093
				TP63	CA	1.0916
				TP63	CA	0.219094
				TP63	CA	0.691344
				TP63	CA	0
				TP63	CA	0
				TP63	CA	0
				TP63	CA	0
				TP63	CA	0.944835
				TP63	CA	0
				TP63	CA	0.640123
				TP63	CA	1.37837
				TP63	CA	0
				TP63	CA	0
				TP63	CA	0.733506
				TP63	CA	0
				TP63	CA	0.26796
				TP63	CA	0.499565
				TP63	CA	0.78445
				TP63	CA	1.74136
				TP63	CA	0.94269
				TP63	CA	1.17224
				TP63	CA	0
				TP63	CA	1.36613
				TP63	CA	0.492796
				TP63	CA	0.583505
				TP63	CA	0
				TP63	CA	0.997141
				TP63	CA	0
				TP63	CA	1.16928
				TP63	CA	0
				TP63	CA	0.789751
				TP63	CA	0
				TP63	CA	1.8589
				TP63	CA	1.25797
				TP63	CA	0.523822
				TP63	CA	0.858861
				TP63	CA	1.26402
				TP63	CA	1.21935
				TP63	CA	0
				TP63	CA	0.47621
				TP63	CA	0.81008
				TP63	CA	1.1031
				TP63	CA	0.741328
				TP63	CA	0
				TP63	CA	0
				TP63	CA	0.726606
				TP63	CA	0.666627
				TP63	CA	0.817585
				TP63	CA	0.452214
				TP63	CA	0.131519
				TP63	CA	1.19426
				TP63	CA	0
				TP63	CA	0.72475
				TP63	CA	0.847862
				TP63	CA	0
				TP63	CA	0
				TP63	CA	0
				TP63	CA	0.548745
				TP63	CA	0.141959
				TP63	CA	0.813368
				TP63	CA	0
				TP63	CA	0
				TP63	CA	0.517076
				TP63	CA	1.00166
				TP63	CA	0
				TP63	CA	0.900466
				TP63	CA	0.532007
				TP63	CA	0.81288
				TP63	CA	0.23222
				TP63	CA	0
				TP63	CA	0.202596
				TP63	CA	0.308247
				TP63	CA	0
				TP63	CA	0.895817
				TP63	CA	0.171258
				TP63	CA	0.985286
				TP63	CA	0.542566
				TP63	CA	0.856313
				TP63	CA	0
				TP63	CA	0.451245
				TP63	CA	0
				TP63	CA	0.810977
				TP63	CA	0
				TP63	CA	0
				TP63	CA	0.114805
				TP63	CA	0
				TP63	CA	0.165308
				TP63	CA	0.443756
				TP63	CA	0
				TP63	CA	0.232545
				TP63	CA	0.413247
				TP63	CA	0.274109
				TP63	CA	0.382201
				TP63	CA	0.42388
				TP63	CA	0.640073
				TP63	CA	0
				TP63	CA	0
				TP63	CA	1.40967
				TP63	CA	0
				TP63	CA	0.31066
				TP63	CA	0.812833
				TP63	CA	0
				TP63	CA	0.975805
				TP63	CA	1.73208
				TP63	CA	0.619541
				TP63	CA	0.807921
				TP63	CA	0
				TP63	CA	0
				TP63	CA	0
				TP63	CA	1.11432
				TP63	CA	1.18031
				TP63	CA	0
				TP63	CA	0.462069
				TP63	CA	0
				TP63	CA	0.63324
				TP63	CA	0.313023
				TP63	CA	0
				TP63	CA	0.753071
				TP63	CA	0
				TP63	CA	0
				TP63	CA	0
				TP63	CA	1.07041
				TP63	CA	0.207684
				TP63	CA	0
				TP63	CA	1.2355
				TP63	CA	0
				TP63	CA	1.20515
				TP63	CA	1.05492
				TP63	CA	1.00427
				TP63	CA	0
				TP63	CA	0
				TP63	CA	0.526588
				TP63	CA	0.783053
				TP63	CA	0.720891
				TP63	CA	0.529584
				TP63	CA	1.12101
				TP63	CA	0.173891
				TP63	CA	0
				TP63	CA	0.465352
				TP63	CA	0.906035
				TP63	CA	0.75018
				TP63	CA	0.377369
				TP63	CA	0.609373
				TP63	CA	1.11267
				TP63	CA	0.896336
				TP63	CA	0.613927
				TP63	CA	0
				TP63	CA	0.426334
				TP63	CA	0.15697
				TP63	CA	0.382334
				TP63	CA	0.385873
				TP63	CA	0
				TP63	CA	0.421437
				TP63	CA	0
				TP63	CA	0
				TP63	CA	0.993718
				TP63	CA	0.837143
				TP63	CA	0
				TP63	CA	1.13477
				TP63	CA	0
				TP63	CA	0
				TP63	CA	1.19373
				TP63	CA	0.224017
				TP63	CA	0.361859
				TP63	CA	0.818906
				TP63	CA	0.689336
				TP63	CA	0
				TP63	CA	0
				TP63	CA	1.01953
				TP63	CA	0.870075
				TP63	CA	0
				TP63	CA	0.555274
				TP63	CA	0.315985
				TP63	CA	0.762811
				TP63	CA	0
				TP63	CA	1.04382
				TP63	CA	0
				TP63	CA	0.418138
				TP63	CA	0
				TP63	CA	0.478591
				TP63	CA	0.820919
				TP63	CA	0.506752
				TP63	CA	0
				TP63	CA	0.373546
				TP63	CA	1.25884
				TP63	CA	0.401292
				TP63	CA	0
				TP63	CA	0.446222
				TP63	CA	0.476499
				TP63	CA	0
				TP63	CA	0
				TP63	CA	0.619422
				TP63	CA	0.744592
				TP63	CA	0.350825
				TP63	CA	0.860227
				TP63	CA	0
				TP63	CA	0
				TP63	CA	1.40468
				TP63	CA	0
				TP63	CA	0
				TP63	CA	1.1387
				TP63	CA	1.32533
				TP63	CA	0.41178
				TP63	CA	0.422422
				TP63	CA	0
				TP63	CA	0.349031
				TP63	CA	0.939462
				TP63	CA	0.645374
				TP63	CA	0
				TP63	CA	0.440863
				TP63	CA	1.01239
				TP63	CA	0.810496
				TP63	CA	0
				TP63	CA	0.838705
				TP63	CA	0.510954
				TP63	CA	1.1184
				TP63	CA	0.417863
				TP63	CA	0
				TP63	CA	0
				TP63	CA	0
				TP63	CA	0
				TP63	CA	0.816597
				TP63	CA	0
				TP63	CA	1.64063
				TP63	CA	0.303476
				TP63	CA	0.790613
				TP63	CA	0
				TP63	CA	0
				TP63	CA	0.538179
				TP63	CA	0.62945
				TP63	CA	0
				TP63	CA	0.327671
				TP63	CA	0
				TP63	CA	0
				TP63	CA	0.794484
				TP63	CA	1.61678
				TP63	CA	0.746324
				TP63	CA	0.724207
				TP63	CA	1.00781
				TP63	CA	1.07403
				TP63	CA	0.631174
				TP63	CA	0
				TP63	CA	0
				TP63	CA	0.457689
				TP63	CA	0.908785
				TP63	CA	0.376191
				TP63	CA	0.77215
				TP63	CA	0
				TP63	CA	0
				TP63	CA	0.512914
				TP63	CA	1.73006
				TP63	CA	0
				TP63	CA	0.20057
				TP63	CA	0
				TP63	CA	1.60565
				TP63	CA	0
				TP63	CA	0.716166
				TP63	CA	0
				TP63	CA	0
				TP63	CA	0.511921
				TP63	CA	0
				TP63	CA	0.696843
				TP63	CA	0.858057
				TP63	CA	1.30552
				TP63	CA	1.15123
				TP63	CA	0.405632
				TP63	CA	0.748484
				TP63	CA	0.97218
				TP63	CA	0.417571
				TP63	CA	0.401271
				TP63	CA	0.519424
				TP63	CA	0.313003
				TP63	CA	0
				TP63	CA	0
				TP63	CA	0.275836
				TP63	CA	0.325979
				TP63	CA	0.370981
				TP63	CA	0
				TP63	CA	0.733438
				TP63	CA	0
				TP63	CA	0
				TP63	CA	0
				TP63	CA	0.487633
				TP63	CA	0
				TP63	CA	0.670804
				TP63	CA	0.621768
				TP63	CA	0
				TP63	CA	0
				TP63	CA	0
				TP63	CA	0.638762
				TP63	CA	0
				TP63	CA	0
				TP63	CA	0.76068
				TP63	CA	0.377925
				TP63	CA	0.665171
				TP63	CA	0.46638
				TP63	CA	0
				TP63	CA	0.849411
				TP63	CA	0.969717
				TP63	CA	0
				TP63	CA	0.280881
				TP63	CA	0
				TP63	CA	0.413802
				TP63	CA	0.220647
				TP63	CA	0
				TP63	CA	1.69098
				TP63	CA	0.876786
				TP63	CA	0.821312
				TP63	CA	1.11687
				TP63	CA	0
				TP63	CA	0
				TP63	CA	0
				TP63	CA	0.796128
				TP63	CA	0.516062
				TP63	CA	0.935367
				TP63	CA	0
				TP63	CA	0.80415
				TP63	CA	0.538194
				TP63	CA	0
				TP63	CA	0
				TP63	CA	0.528653
				TP63	CA	0
				TP63	CA	0
				TP63	CA	0.216456
				TP63	CA	1.00084
				TP63	CA	0.928085
				TP63	CA	0.286644
				TP63	CA	0.54065
				TP63	CA	0
				TP63	CA	0.651382
				TP63	CA	1.1818
				TP63	CA	0.366553
				TP63	CA	0
				TP63	CA	1.48768
				TP63	CA	0.783333
				TP63	CA	1.7083
				TP63	CA	0.695069
				TP63	CA	0.30281
				TP63	CA	1.03621
				TP63	CA	0
				TP63	CA	0
				TP63	CA	0.931292
				TP63	CA	0.624777
				TP63	CA	0.71748
				TP63	CA	0.491693
				TP63	CA	0.993225
				TP63	CA	0
				TP63	CA	0
				TP63	CA	0
				TP63	CA	0
				TP63	CA	0
				TP63	CA	0.779462
				TP63	CA	0.591173
				TP63	CA	0
				TP63	CA	0.308027
				TP63	CA	0.430057
				TP63	CA	0
				TP63	CA	0.289177
				TP63	CA	1.70446
				TP63	CA	1.13838
				TP63	CA	1.08063
				TP63	CA	0
				TP63	CA	0.397494
				TP63	CA	0.202584
				TP63	CA	0.911517
				TP63	CA	0
				TP63	CA	1.16303
				TP63	CA	0.454977
				TP63	CA	0.517309
				TP63	CA	0
				TP63	CA	0
				TP63	CA	0
				TP63	CA	1.59007
				TP63	CA	0.748181
				TP63	CA	1.15979
				TP63	CA	0
				TP63	CA	1.2683
				TP63	CA	0.472678
				TP63	CA	0
				TP63	CA	0
				TP63	CA	0.478847
				TP63	CA	0.416653
				TP63	CA	0.48617
				TP63	CA	0.607236
				TP63	CA	1.23208
				TP63	CA	1.38049
				TP63	CA	0
				TP63	CA	1.23393
				TP63	CA	0
				TP63	CA	0.715204
				TP63	CA	0.403038
				TP63	CA	0.72774
				TP63	CA	0
				TP63	CA	1.38525
				TP63	CA	0.725937
				TP63	CA	1.09955
				TP63	CA	0.68922
				TP63	CA	0
				TP63	CA	0.846841
				TP63	CA	0.933884
				TP63	CA	0.287941
				TP63	CA	0.447929
				TP63	CA	0.576785
				TP63	CA	0.340521
				TP63	CA	1.37739
				TP63	CA	0
				TP63	CA	0.620136
				TP63	CA	0
				TP63	CA	0.806122
				TP63	CA	1.13579
				TP63	CA	0.623316
				TP63	CA	0
				TP63	CA	0.4743
				TP63	CA	0.382304
				TP63	CA	0.301201
				TP63	CA	0
				TP63	CA	1.20963
				TP63	CA	0
				TP63	CA	0
				TP63	CA	0
				TP63	CA	0.645892
				TP63	CA	0.862318
				TP63	CA	0
				TP63	CA	0
				TP63	CA	0.404236
				TP63	CA	0
				TP63	CA	0.229792
				TP63	CA	0.323785
				TP63	CA	1.5709
				TP63	CA	0.500791
				TP63	CA	0
				TP63	CA	0.324283
				TP63	CA	0.51698
				TP63	CA	0.938655
				TP63	CA	0.591869
				TP63	CA	0
				TP63	CA	0.404932
				TP63	CA	0.240874
				TP63	CA	0.31105
				TP63	CA	0
				TP63	CA	0.460736
				TP63	CA	0
				TP63	CA	1.05842
				TP63	CA	1.01721
				TP63	CA	0
				TP63	CA	1.08485
				TP63	CA	0.745183
				TP63	CA	0.596376
				TP63	CA	0.491471
				TP63	CA	0.224507
				TP63	CA	0.68784
				TP63	CA	0.85424
				TP63	CA	0.355577
				TP63	CA	0.630547
				TP63	CA	0.418688
				TP63	CA	0
				TP63	CA	1.01628
				TP63	CA	0
				TP63	CA	0.770775
				TP63	CA	0.974793
				TP63	CA	0
				TP63	CA	0.359087
				TP63	CA	0.334157
				TP63	CA	0
				TP63	CA	0.722377
				TP63	CA	0.917733
				TP63	CA	0.574025
				TP63	CA	0.407408
				TP63	CA	1.44844
				TP63	CA	0
				TP63	CA	1.04069
				TP63	CA	0.572694
				TP63	CA	0.617566
				TP63	CA	0.68038
				TP63	CA	0
				TP63	CA	1.09072
				TP63	CA	0.465705
				TP63	CA	0
				TP63	CA	0
				TP63	CA	0
				TP63	CA	0
				TP63	CA	0.330171
				TP63	CA	0
				TP63	CA	0.658022
				TP63	CA	0
				TP63	CA	0.674579
				TP63	CA	0.978581
				TP63	CA	0
				TP63	CA	0.535273
				TP63	CA	0.747117
				TP63	CA	0.950482
				TP63	CA	1.16662
				TP63	CA	0.366865
				TP63	CA	0.750121
				TP63	CA	0.610582
				TP63	CA	0.347414
				TP63	CA	0.669996
				TP63	CA	0
				TP63	CA	0
				TP63	CA	0
				TP63	CA	0.343164
				TP63	CA	0.753368
				TP63	CA	0
				TP63	CA	0
				TP63	CA	0.279349
				TP63	CA	0.615487
				TP63	CA	0
				TP63	CA	0
				TP63	CA	0.815377
				TP63	CA	0.976424
				TP63	CA	0.688217
				TP63	CA	0.645806
				TP63	CA	1.04728
				TP63	CA	0.220388
				TP63	CA	0
				TP63	CA	0.985787
				TP63	CA	0
				TP63	CA	0.567617
				TP63	CA	0
				TP63	CA	0.683077
				TP63	CA	0.391705
				TP63	CA	0
				TP63	CA	1.16186
				TP63	CA	0
				TP63	CA	0.652141
				TP63	CA	0
				TP63	CA	0.49355
				TP63	CA	0
				TP63	CA	0
				TP63	CA	0.549098
				TP63	CA	0
				TP63	CA	1.07141
				TP63	CA	0
				TP63	CA	0.906518
				TP63	CA	0.758019
				TP63	CA	0
				TP63	CA	0.689023
				TP63	CA	0
				TP63	CA	0
				TP63	CA	0.872987
				TP63	CA	0.884372
				TP63	CA	0.291842
				TP63	CA	1.09538
				TP63	CA	1.21939
				TP63	CA	0.405999
				TP63	CA	0.417164
				TP63	CA	0.378743
				TP63	CA	0
				TP63	CA	1.02903
				TP63	CA	0.780145
				TP63	CA	0
				TP63	CA	1.21495
				TP63	CA	0
				TP63	CA	0.280042
				TP63	CA	0.377773
				TP63	CA	0
				TP63	CA	0.601821
				TP63	CA	0.710988
				TP63	CA	0.786325
				TP63	CA	0
				TP63	CA	0
				TP63	CA	1.19538
				TP63	CA	0.687643
				TP63	CA	0
				TP63	CA	0
				TP63	CA	0.227664
				TP63	CA	1.13096
				TP63	CA	0.579241
				TP63	CA	0
				TP63	CA	0.754624
				TP63	CA	0
				TP63	CA	0
				TP63	CA	1.01015
				TP63	CA	0
				TP63	CA	0.387866
				TP63	CA	0
				TP63	CA	0.567758
				TP63	CA	1.16074
				TP63	CA	0.601886
				TP63	CA	1.49978
				TP63	CA	0.558296
				TP63	CA	0
				TP63	CA	0.484126
				TP63	CA	1.07093
				TP63	CA	1.10803
				TP63	CA	0.550073
				TP63	CA	0
				TP63	CA	0.884539
				TP63	CA	0.352474
				TP63	CA	0
				TP63	CA	0.589087
				TP63	CA	0
				TP63	CA	0.330887
				TP63	CA	0
				TP63	CA	0.96806
				TP63	CA	0.325583
				TP63	CA	0
				TP63	CA	0.612646
				TP63	CA	0.512538
				TP63	CA	0
				TP63	CA	0
				TP63	CA	0.793852
				TP63	CA	0.845853
				TP63	CA	0
				TP63	CA	0
				TP63	CA	0
				TP63	CA	0.894251
				TP63	CA	0
				TP63	CA	0.886086
				TP63	CA	0.716327
				TP63	CA	1.02249
				TP63	CA	0.77672
				TP63	CA	0.442907
				TP63	CA	0.455261
				TP63	CA	0
				TP63	CA	0.834238
				TP63	CA	0.383879
				TP63	CA	1.1758
				TP63	CA	0.811333
				TP63	CA	0
				TP63	CA	0.70844
				TP63	CA	0
				TP63	CA	1.19333
				TP63	CA	0
				TP63	CA	0.602877
				TP63	CA	0.198821
				TP63	CA	0.965065
				TP63	CA	0.233161
				TP63	CA	0.952013
				TP63	CA	0
				TP63	CA	0
				TP63	CA	0
				TP63	CA	0.363829
				TP63	CA	0
				TP63	CA	0
				TP63	CA	0.352537
				TP63	CA	0
				TP63	CA	0.296682
				TP63	CA	0.438359
				TP63	CA	0
				TP63	CA	0.840274
				TP63	CA	0.74586
				TP63	CA	0
				TP63	CA	0
				TP63	CA	0
				TP63	CA	0
				TP63	CA	0.987228
				TP63	CA	0
				TP63	CA	0
				TP63	CA	0.843129
				TP63	CA	0.604455
				TP63	CA	0
				TP63	CA	0
				TP63	CA	0.852821
				TP63	CA	0
				TP63	CA	0.431754
				TP63	CA	0.242541
				TP63	CA	0.556314
				TP63	CA	1.32163
[truncated: 4,182 more rows]

## Sheet: Fig.2f
Figure 2f
CNA	Expression level	Gene Symbol		CNA	Expression level	Gene Symbol
0.0042	15.515	TP63		0.0042	15.7445	ATP1B3
-0.0036	16.352	TP63		-0.0036	15.5043	ATP1B3
0.5244	13.551	TP63		0.4997	14.2862	ATP1B3
0.0155	14.7697	TP63		0.0155	14.1784	ATP1B3
-0.1028	14.6417	TP63		-0.1698	13.853	ATP1B3
0.0142	15.551	TP63		0.0133	15.3514	ATP1B3
0.0034	12.7046	TP63		0.0034	14.4735	ATP1B3
0.7062	15.2006	TP63		0.6822	15.4491	ATP1B3
0.0202	14.8298	TP63		0.0202	13.9854	ATP1B3
0.4876	14.5913	TP63		0.4141	14.9597	ATP1B3
0.0049	15.763	TP63		0.0049	14.9885	ATP1B3
0.0035	16.4764	TP63		0.0035	14.9624	ATP1B3
0.2002	15.8931	TP63		0.1886	15.0832	ATP1B3
-0.0009	14.7917	TP63		0.004	15.2094	ATP1B3
0.2639	15.3679	TP63		0.2522	15.0129	ATP1B3
1.2443	16.8121	TP63		-0.0429	14.9955	ATP1B3
0.0577	14.5214	TP63		0.0051	13.9188	ATP1B3
0.0024	14.3815	TP63		0.0024	13.2671	ATP1B3
0.6969	15.4923	TP63		0.3725	14.6357	ATP1B3
-0.0001	15.1503	TP63		-0.0001	14.3362	ATP1B3
0.0014	14.5532	TP63		-0.0003	14.0903	ATP1B3
0.1867	14.4807	TP63		0.1867	15.2252	ATP1B3
0.6768	15.216	TP63		0.6412	14.6892	ATP1B3
0.005	16.4883	TP63		0.005	14.8368	ATP1B3
0.0018	15.0231	TP63		0.0018	14.9457	ATP1B3
0.002	15.3747	TP63		0.002	14.8106	ATP1B3
0.0003	14.059	TP63		0.0003	13.8901	ATP1B3
0.4076	16.395	TP63		0.3456	15.6553	ATP1B3
0.3706	13.4745	TP63		0.3654	14.7039	ATP1B3
0.002	14.936	TP63		0.002	14.4741	ATP1B3
0.0962	14.2502	TP63		0.0962	14.2507	ATP1B3
0.2651	14.9366	TP63		0.0259	14.026	ATP1B3
0.0436	14.6073	TP63		-0.0036	13.67	ATP1B3
-0.0033	15.8853	TP63		-0.0033	15.4594	ATP1B3
0.2214	14.4535	TP63		0.2222	14.7744	ATP1B3
-0.0001	14.8359	TP63		0.0024	15.2497	ATP1B3
1.0393	16.8432	TP63		0.6794	15.3643	ATP1B3
0.0008	14.2611	TP63		0.0008	13.5271	ATP1B3
0.7497	15.01	TP63		0.7547	14.523	ATP1B3
0.0426	13.9915	TP63		0.0426	14.7843	ATP1B3
0.0016	15.1296	TP63		0.0016	14.9945	ATP1B3
0.0131	13.3865	TP63		0.0131	12.9576	ATP1B3
-0.0011	14.7757	TP63		0	15.0928	ATP1B3
0.0028	15.2897	TP63		0.0028	15.1323	ATP1B3
0.0015	16.0383	TP63		0.0015	14.3981	ATP1B3
0.0051	14.4156	TP63		0.0027	14.6129	ATP1B3
0.4028	14.8419	TP63		0.3954	14.2937	ATP1B3
-0.0016	15.8545	TP63		0.0014	14.9436	ATP1B3
0.1132	13.486	TP63		0.1132	13.7212	ATP1B3
0.788	15.3827	TP63		0.4422	15.2458	ATP1B3
0.2197	14.5522	TP63		0.1594	13.8302	ATP1B3
0.6771	15.693	TP63		0.6621	15.412	ATP1B3
0.3611	15.5163	TP63		0.3315	14.2839	ATP1B3
0.0112	14.6575	TP63		0.0112	13.7519	ATP1B3
0.0144	14.8761	TP63		0.0144	15.7435	ATP1B3
0.5661	15.1332	TP63		0.5164	14.7456	ATP1B3
0.3939	13.9606	TP63		0.3924	14.9459	ATP1B3
0.7364	10.4788	TP63		0.4495	12.9529	ATP1B3
0.0889	15.8298	TP63		0.0889	14.8644	ATP1B3
0.0127	17.0977	TP63		-0.0035	15.3172	ATP1B3
0.0374	15.5975	TP63		0.0171	14.8475	ATP1B3
0.001	15.554	TP63		0.001	15.0539	ATP1B3
0.6838	14.6731	TP63		0.6674	15.2662	ATP1B3
-0.0025	14.6694	TP63		-0.0035	14.8474	ATP1B3
0.1358	14.7376	TP63		0.1385	15.1995	ATP1B3
-0.0041	14.1111	TP63		-0.0041	13.4448	ATP1B3
0.014	14.1238	TP63		0.014	14.8965	ATP1B3
0.0009	14.5129	TP63		0.0009	14.5647	ATP1B3
0.0015	15.5054	TP63		0.0015	14.3592	ATP1B3
-0.0016	14.9162	TP63		-0.0016	15.8911	ATP1B3
0.0018	14.3872	TP63		0.0018	14.3285	ATP1B3
0.0122	14.5447	TP63		0.0122	13.733	ATP1B3
0.0449	14.4483	TP63		0.0449	14.1789	ATP1B3
0.0745	15.3665	TP63		0.0557	14.1793	ATP1B3
0.0041	14.0314	TP63		0.0041	14.476	ATP1B3
0.6989	15.3763	TP63		0.4953	14.6648	ATP1B3
-0.0017	14.3509	TP63		-0.0017	15.0305	ATP1B3
0.302	15.1369	TP63		0.3026	15.0532	ATP1B3
0.0422	14.6891	TP63		0.0195	14.2484	ATP1B3
0.0015	14.8246	TP63		0.0015	14.4348	ATP1B3
0.0169	14.0132	TP63		0.0169	13.5855	ATP1B3
0.7684	16.0729	TP63		0.1452	14.8665	ATP1B3
0.4473	15.8245	TP63		0.4461	15.1355	ATP1B3
0.7995	15.3556	TP63		-0.1398	13.638	ATP1B3
0.4684	16.6506	TP63		0.1336	14.5846	ATP1B3
0.6332	14.9012	TP63		0.5474	14.7533	ATP1B3
0.0088	14.5857	TP63		0.0088	14.5554	ATP1B3
0.0023	16.481	TP63		0.0023	16.2114	ATP1B3
0.4684	15.311	TP63		0.4584	15.3481	ATP1B3
0.2823	14.5069	TP63		-0.114	13.0561	ATP1B3
0.5079	15.0137	TP63		0.6308	15.424	ATP1B3
0.017	15.0519	TP63		0.017	14.897	ATP1B3
0.0264	13.7098	TP63		0.0264	13.9112	ATP1B3
0.003	15.0241	TP63		0.003	14.5719	ATP1B3
0.0327	15.088	TP63		0.0327	15.261	ATP1B3
0.0019	15.8057	TP63		0.0019	14.4338	ATP1B3
0.4336	15.3381	TP63		0.3894	15.6679	ATP1B3
0.6917	15.3228	TP63		0.1321	13.7605	ATP1B3
0.9433	16.039	TP63		0.8491	15.9897	ATP1B3
0.0028	15.752	TP63		0.0028	14.7523	ATP1B3
0.0111	15.6366	TP63		0.0111	14.971	ATP1B3
0.017	14.8153	TP63		0.017	13.9614	ATP1B3
0.1216	15.7948	TP63		0.1216	14.7618	ATP1B3
0.0019	15.2971	TP63		0.0019	13.8122	ATP1B3
0.6186	15.369	TP63		0.3628	15.0142	ATP1B3
0.4705	15.2747	TP63		-0.0063	13.6639	ATP1B3
0.237	14.9326	TP63		0.2079	14.5432	ATP1B3
0.9176	16.8802	TP63		0.4833	14.6304	ATP1B3
1.4386	16.0331	TP63		1.4337	16.3454	ATP1B3
1.006	16.0713	TP63		0.9619	16.4799	ATP1B3
0.0015	14.6875	TP63		0.0015	15.3177	ATP1B3
-0.0032	14.6383	TP63		-0.0038	14.7821	ATP1B3
0.0032	13.9811	TP63		0.0032	14.9105	ATP1B3
-0.0002	14.9421	TP63		-0.0002	14.3765	ATP1B3
0.001	15.8697	TP63		0.001	16.2091	ATP1B3
0.1683	14.8375	TP63		0.1547	13.954	ATP1B3
0.4942	14.4614	TP63		0.129	13.9373	ATP1B3
0.1558	14.0188	TP63		0.1519	14.7747	ATP1B3
0.1639	14.2526	TP63		-0.1441	12.9748	ATP1B3
0.0264	14.5675	TP63		0.0264	14.2609	ATP1B3
-0.0009	13.8348	TP63		-0.0033	14.3871	ATP1B3
0.2025	14.8685	TP63		0.1334	14.4551	ATP1B3
0.0149	15.3016	TP63		0.0123	15.9233	ATP1B3
0.594	14.9243	TP63		0.3877	15.4113	ATP1B3
0.0038	15.4364	TP63		0.0038	16.1585	ATP1B3
-0.0024	14.5116	TP63		-0.0024	15.2199	ATP1B3
0.0031	13.835	TP63		0.0031	13.7162	ATP1B3
0.627	15.9338	TP63		0.5831	15.2647	ATP1B3
0.3527	15.254	TP63		0.0933	15.1331	ATP1B3
0.572	13.881	TP63		0.5541	15.9967	ATP1B3
0.2485	15.158	TP63		0.2762	15.1013	ATP1B3
0.0035	15.7565	TP63		0.0035	16.1787	ATP1B3
-0.0037	15.526	TP63		0.0025	14.1077	ATP1B3
-0.0018	13.4721	TP63		-0.0018	14.4259	ATP1B3
0.0868	15.1756	TP63		-0.1336	13.782	ATP1B3
0.0037	15.0853	TP63		0.0037	14.0974	ATP1B3
0.0107	14.744	TP63		0.0069	12.952	ATP1B3
0.4098	15.2208	TP63		0.05	14.5223	ATP1B3
0.2806	17.0184	TP63		0.2117	15.3584	ATP1B3
0.0197	15.3357	TP63		0.0197	14.2314	ATP1B3
-0.0023	13.8487	TP63		-0.0023	14.5234	ATP1B3
0.4018	15.4724	TP63		0.2638	14.4261	ATP1B3
0.0196	14.547	TP63		0.0196	15.2353	ATP1B3
0.6121	15.1738	TP63		0.5992	14.9778	ATP1B3
0.0102	13.0706	TP63		0.0102	14.0686	ATP1B3
0.0028	15.6615	TP63		0.0028	14.665	ATP1B3
0.0021	16.1033	TP63		0.0021	15.4375	ATP1B3
0.1693	15.3179	TP63		0.1402	14.2116	ATP1B3
0.002	16.064	TP63		0.002	15.046	ATP1B3
0.0034	14.3028	TP63		0.0034	15.1579	ATP1B3
0.0025	14.4877	TP63		0.0025	14.6293	ATP1B3
0.0215	15.036	TP63		-0.0231	15.3237	ATP1B3
0.0026	16.2411	TP63		0.0026	15.5525	ATP1B3
0.2228	13.6924	TP63		0.1738	14.8908	ATP1B3
0.0023	15.292	TP63		0.0023	15.6339	ATP1B3
0.2389	16.4012	TP63		0.2389	14.9868	ATP1B3
0.5591	15.8369	TP63		0.4966	15.9324	ATP1B3
-0.0041	14.8326	TP63		-0.0041	14.0222	ATP1B3
0.3691	15.8052	TP63		0.3595	15.4932	ATP1B3
0.0027	15.3652	TP63		0.0027	14.9353	ATP1B3
0.0058	15.6616	TP63		0.0058	14.544	ATP1B3
0.0026	14.1259	TP63		0.0026	13.7705	ATP1B3
0.0146	14.2435	TP63		0.0146	14.1686	ATP1B3
0.0146	15.5698	TP63		0.0146	14.4665	ATP1B3
0.313	14.5323	TP63		0.0159	15.0605	ATP1B3
-0.0004	15.5993	TP63		-0.0004	14.0415	ATP1B3
0.0096	15.1445	TP63		0.0096	15.0421	ATP1B3
0.2955	16.0481	TP63		0.2359	15.2898	ATP1B3
0.0138	15.4336	TP63		0.0138	15.0197	ATP1B3
0.0058	15.6532	TP63		0.0058	15.917	ATP1B3
0.0011	14.9553	TP63		0.0011	15.334	ATP1B3
0.3907	14.4478	TP63		0.4793	16.1247	ATP1B3
0.2321	15.3122	TP63		0.2321	15.2184	ATP1B3
-0.0028	13.0555	TP63		-0.0028	12.9153	ATP1B3
0.0024	16.793	TP63		0.0024	16.2335	ATP1B3
-0.0013	16.0345	TP63		-0.0013	15.6215	ATP1B3
0.0052	14.7516	TP63		0.0052	13.8796	ATP1B3
0.0046	15.0807	TP63		0.008	14.682	ATP1B3
0.0172	15.1968	TP63		0.0172	14.8952	ATP1B3
1.2658	15.1197	TP63		0.627	15.4546	ATP1B3
1.2942	15.0301	TP63		1.2683	16.5512	ATP1B3
0.001	13.8858	TP63		0.001	12.911	ATP1B3
-0.0024	15.5137	TP63		-0.0059	14.4907	ATP1B3
0.5301	14.727	TP63		0.4829	13.4575	ATP1B3
0.0054	15.498	TP63		0.0054	15.287	ATP1B3
0.0021	15.0635	TP63		0.0021	14.5352	ATP1B3
0.3942	14.2197	TP63		0.0457	14.0056	ATP1B3
0.0157	14.7119	TP63		0.0157	14.0902	ATP1B3
0.2673	15.1583	TP63		0.1889	13.9526	ATP1B3
0.0004	14.5364	TP63		0.0004	14.3322	ATP1B3
-0.0427	14.8905	TP63		-0.0594	14.5642	ATP1B3
0.0159	15.4287	TP63		0.0159	13.9567	ATP1B3
-0.1048	15.1324	TP63		-0.1048	14.6199	ATP1B3
-0.0435	14.394	TP63		-0.0495	13.7813	ATP1B3
0.0017	13.0663	TP63		0.0017	13.8262	ATP1B3
0.0068	16.3297	TP63		0.0042	16.9357	ATP1B3
0.0375	14.2175	TP63		0.0186	13.2917	ATP1B3
0.0006	15.9286	TP63		0.0006	15.3636	ATP1B3
0.0173	15.537	TP63		0.0173	14.4855	ATP1B3
0.0002	15.4903	TP63		0.0002	15.1002	ATP1B3
-0.0057	13.4439	TP63		-0.0007	14.5619	ATP1B3
0.0067	14.3133	TP63		-0.0454	13.5541	ATP1B3
0.4985	15.5612	TP63		0.4985	16.5229	ATP1B3
0.0117	15.8724	TP63		0.0117	15.5447	ATP1B3
0.0009	14.8305	TP63		0.0009	14.5512	ATP1B3
0.017	15.1355	TP63		0.017	14.6971	ATP1B3
0.0156	14.3691	TP63		0.0156	14.7505	ATP1B3
-0.0094	14.4614	TP63		-0.0094	14.3177	ATP1B3
-0.014	13.7626	TP63		-0.014	13.1801	ATP1B3
0.0007	16.1258	TP63		0.0007	16.2258	ATP1B3
0.3912	15.4375	TP63		0.3184	14.931	ATP1B3
0.8722	15.0458	TP63		-0.0287	14.8305	ATP1B3
0.0002	13.9859	TP63		-0.0112	14.0446	ATP1B3
0.019	15.0161	TP63		0.019	13.8347	ATP1B3
1.2113	15.9744	TP63		0.1611	13.7496	ATP1B3
0.0029	14.6592	TP63		0.0027	13.629	ATP1B3
0.0163	14.5684	TP63		0.0163	14.6689	ATP1B3
-0.0011	15.6606	TP63		-0.0011	16.2233	ATP1B3
-0.0001	15.6422	TP63		-0.0001	14.8167	ATP1B3
-0.0023	14.3387	TP63		0	13.4783	ATP1B3
-0.0004	15.8392	TP63		-0.0004	14.6702	ATP1B3
0.6397	13.5302	TP63		0.6148	15.585	ATP1B3
0.2655	14.0989	TP63		0.1963	13.967	ATP1B3
0.0012	14.3894	TP63		0.0012	13.947	ATP1B3
0.592	16.9909	TP63		0.3746	15.36	ATP1B3
0.1555	15.1264	TP63		0.1555	14.4599	ATP1B3
-0.0565	12.8986	TP63		-0.0561	13.655	ATP1B3
0.0411	14.0699	TP63		0.0243	13.1493	ATP1B3
0.9499	14.2897	TP63		0.2315	14.1198	ATP1B3
0.0037	15.79	TP63		0.0037	15.4981	ATP1B3
0.0005	14.5603	TP63		0.0005	13.5748	ATP1B3
0.3222	13.9671	TP63		0.0783	13.9331	ATP1B3
0.0817	13.6804	TP63		0.0817	14.4745	ATP1B3
0.0002	14.338	TP63		0.0002	14.5918	ATP1B3
0.7406	15.7723	TP63		0.6473	16.1893	ATP1B3
0.394	14.5381	TP63		0.3914	13.933	ATP1B3
0.7098	15.9153	TP63		0.3633	15.0666	ATP1B3
-0.0003	14.5957	TP63		-0.0003	14.8132	ATP1B3
0.0154	13.9375	TP63		0.0154	13.5276	ATP1B3
0.173	14.8242	TP63		0.1747	14.6473	ATP1B3

## Sheet: Fig.2g
Figure 2g
MSKQLL1	NC-1	NC-2	NC-3	siTP63-1	siTP63-2	siTP63-3	siATP1B3-1	siATP1B3-2	siATP1B3-3
0 h	100	100	100	100	100	100	100	100	100
24 h	113.953	113.644	114.468	105.483	107.17	103.202	100.453	103.755	108.054
48 h	252.541	222.975	243.949	148.606	143.499	153.296	192.935	188.278	222.805
72 h	442.808	475.264	521.383	318.959	361.855	313.371	382.337	386.722	428.326
SCCQLL1	NC-1	NC-2	NC-3	siTP63-1	siTP63-2	siTP63-3	siATP1B3-1	siATP1B3-2	siATP1B3-3
0 h	100	100	100	100	100	100	100	100	100
24 h	123.432	120.029	132.185	98.6354	85.8925	93.7931	104.769	96.0703	99.2571
48 h	182.037	187.35	206.522	165.175	142.37	151.872	166.716	152.378	163.299
72 h	258.416	261.284	289.396	227.183	195.202	205.025	209.29	218.718	205.498

## Sheet: Fig.2h
Figure 2h
Spheroid cross-sectional areas					Cell death relative intensity of red
	NC	siTP63	siATP1B3			NC	siTP63	siATP1B3
1	10.3721	6.34652	9.88202		1	0.821489	7.4357	4.26819
2	11.0907	6.44668	6.4175		2	0.416244	7.30288	3.46024
3	11.3883	6.25899	9.63702		3	1.30034	11.9086	1.83333
4	10.182	6.58679	9.41197		4	1.8621	6.30626	1.2335
5	10.1684	6.15318	9.98047		5	0.973773	10.9831	1.20558
6	9.67146	6.17027	9.75702		6	1.0846	9.17682	2.05922
7	10.8103	5.97771	9.93341		7	1.13706	12.5245	1.23858
8	9.87821	6.17802	9.50664		8	0.404399	12.4289	1.23096
NC										siTP63										siATP1B3
(n=8)										(n=8)										(n=8)

## Sheet: Fig.2i
Figure 2i
MSKQLL1	[Absorbance (590 nm)]					AVE		MSKQLL1	[Cell number/5 field]						AVE
1	NC	0.28	0.28	0.281	0.284	0.28125		1	NC	174	194	196	187	204	191
	siTP63	0.116	0.118	0.117	0.105	0.114			siTP63	110	98	109	111	107	107
	siATP1B3	0.119	0.118	0.117	0.109	0.11575			siATP1B3	95	85	97	90	92	91.8
2	NC	0.281	0.278	0.273	0.271	0.27575		2	NC	214	194	201	198	190	199.4
	siTP63	0.193	0.191	0.188	0.193	0.19125			siTP63	82	105	90	93	98	93.6
	siATP1B3	0.175	0.176	0.174	0.172	0.17425			siATP1B3	110	15	118	111	108	92.4
3	NC	0.27	0.267	0.267	0.269	0.26825		3	NC	187	192	181	178	175	182.6
	siTP63	0.194	0.194	0.194	0.196	0.1945			siTP63	86	88	94	85	100	90.6
	siATP1B3	0.198	0.204	0.204	0.207	0.20325			siATP1B3	108	116	96	116	117	110.6
SCCQLL1	[Absorbance (590 nm)]					AVE		SCCQLL1	[Cell number/5 field]						AVE
1	NC	0.216	0.219	0.218	0.216	0.21725		1	NC	205	195	187	184	179	190
	siTP63	0.114	0.118	0.116	0.163	0.12775			siTP63	111	108	105	110	101	107
	siATP1B3	0.139	0.14	0.141	0.119	0.13475			siATP1B3	85	91	88	94	90	89.6
2	NC	0.236	0.232	0.237	0.239	0.236		2	NC	210	191	201	187	189	195.6
	siTP63	0.116	0.112	0.113	0.103	0.111			siTP63	98	91	100	91	92	94.4
	siATP1B3	0.137	0.139	0.138	0.138	0.138			siATP1B3	91	89	94	85	96	91
3	NC	0.213	0.213	0.215	0.216	0.21425		3	NC	189	185	192	198	182	189.2
	siTP63	0.122	0.12	0.121	0.119	0.1205			siTP63	92	94	87	89	96	91.6
	siATP1B3	0.142	0.142	0.14	0.141	0.14125			siATP1B3	81	79	83	86	84	82.6

## Sheet: Fig.3b
Figure 3b
	C08	C38	LN38	C09	C86	C84	C57	LN46	C43	C46	C07	C15	C31	C06	C59	C21	C26	LN59	C04	C60	C30	C51	C22	LN22
CC1	0.0683995	0.0246914	0	0.0168539	0.307692	0.166667	0.0161551	0	0.00219459	0.003367	0.744186	0.559322	0.666667	0.711538	0.804878	0.889706	0.891566	0.958333	0.997658	1	0.978723	0.963504	0	0
CC0	0.127223	0.0987654	0.0645161	0	0.692308	0.833333	0.982229	1	0.997805	0.996633	0	0.423729	0.311111	0.192308	0.0487805	0.110294	0.108434	0.0208333	0.00234192	0	0	0	0.0280374	0.48
CC3	0	0	0	0.983146	0	0	0.00161551	0	0	0	0.255814	0.0169492	0.0222222	0.0961538	0	0	0	0	0	0	0.0212766	0.0364964	0	0
CC2	0.804378	0	0	0	0	0	0	0	0	0	0	0	0	0	0	0	0	0	0	0	0	0	0	0
CC4	0	0	0	0	0	0	0	0	0	0	0	0	0	0	0	0	0	0	0	0	0	0	0.971963	0.52
CC5	0	0.876543	0.935484	0	0	0	0	0	0	0	0	0	0	0	0.146341	0	0	0.0208333	0	0	0	0	0	0

## Sheet: Fig.3c
Figure 3c
	TCGA-CV-6961-01A-21R-1915-07	TCGA-CN-6017-01A-11R-1686-07	TCGA-CV-A463-01A-11R-A266-07	TCGA-T2-A6X0-01A-11R-A34R-07	TCGA-BA-A4II-01A-11R-A266-07	TCGA-D6-6825-01A-21R-1915-07	TCGA-D6-A4Z9-01A-11R-A24Z-07	TCGA-F7-A61W-01A-11R-A28V-07	TCGA-CQ-6223-01A-11R-1915-07	TCGA-WA-A7H4-01A-21R-A34R-07	TCGA-CV-7238-01A-11R-2016-07	TCGA-CN-A63U-01A-11R-A30B-07	TCGA-D6-A4ZB-01A-11R-A24Z-07	TCGA-HD-8635-01A-11R-2403-07	TCGA-CR-5243-01A-01R-1514-07	TCGA-CV-A45Z-01A-21R-A24Z-07	TCGA-CR-7365-01A-11R-2016-07	TCGA-CN-5361-01A-01R-1436-07	TCGA-CV-7433-01A-11R-2132-07	TCGA-UF-A7JV-01A-11R-A34R-07	TCGA-QK-A8ZB-01A-11R-A39I-07	TCGA-CN-6989-01A-11R-1915-07	TCGA-H7-7774-01A-21R-2081-07	TCGA-CR-7385-01A-11R-2016-07	TCGA-CR-7398-01A-11R-2016-07	TCGA-UF-A7JO-01A-11R-A34R-07	TCGA-CV-7434-01A-11R-2132-07	TCGA-HD-A6HZ-01A-12R-A31N-07	TCGA-RS-A6TP-01A-12R-A34R-07	TCGA-QK-A6IJ-01A-11R-A31N-07	TCGA-CV-7255-01A-11R-2016-07	TCGA-BA-4077-01B-01R-1436-07	TCGA-P3-A6T7-01A-11R-A34R-07	TCGA-CV-7236-01A-11R-2016-07	TCGA-CR-6493-01A-11R-1873-07	TCGA-BB-8601-01A-11R-2403-07	TCGA-CV-5430-01A-02R-1686-07	TCGA-TN-A7HI-01A-11R-A34R-07	TCGA-CV-7178-01A-21R-2016-07	TCGA-D6-6824-01A-11R-1915-07	TCGA-BA-A4IF-01A-11R-A266-07	TCGA-CV-6003-01A-11R-1686-07	TCGA-HD-7753-01A-11R-2081-07	TCGA-BA-A6DE-01A-22R-A31N-07	TCGA-CN-A49C-01A-11R-A24H-07	TCGA-BB-4228-01A-01R-1436-07	TCGA-BA-4078-01A-01R-1436-07	TCGA-CV-A6JO-01B-11R-A34R-07	TCGA-CV-6954-01A-11R-1915-07
CC0	0.591039	0.231624	0.440051	0.14737	0.594413	0.562301	0.38645	0.0731332	0.977923	0.284119	0.458185	0.240426	0.516473	0.39869	0.490486	0.365146	0.465987	0.319264	0.434035	0.32228	0.738421	0.160954	0.882126	0.683686	0.218024	0.210752	0.187025	0.448317	0.413375	0.425534	0.517919	0.732427	0.649972	0.506083	0.208763	0.188615	0.378035	0	0.107144	0.739557	0.235872	0.172769	0.29619	0.362223	0.713695	0.366978	0.0601963	0.358979	0.471987
CC1	0.228387	0.347081	0.559949	0	0.240262	0.432298	0.528876	0.839868	0.011736	0.440845	0.430862	0.169237	0.277794	0.497415	0.00207304	0.113148	0.462051	0.319616	0.462253	0.45625	0.194286	0.17527	0	0.00144076	0.0911202	0.516536	0.759286	0.301939	0.424561	0.528887	0.477838	0.18724	0.350028	0.352977	0.791237	0.389385	0.00369686	0.341483	0.662459	0.00244146	0.444433	0.800184	0.568708	0.549497	0	0.119816	0.00489326	0.641021	0.469434
CC2	0	0	0	0	0	0	0	0	0	0	0	0	0	0	0	0	0	0	0	0	0	0	0	0	0	0	0	0	0	0	0	0	0	0	0	0	0	0	0	0	0	0	0	0	0	0	0	0	0
CC3	0.113297	0.416585	0	0.0373218	0.00718318	0	0	0	0	0.238545	0.0972362	0.0322924	0.077148	0.0985583	0.0490857	0.0576811	0.03305	0.137361	0.102043	0.22147	0.0672931	0.32469	0	0	0.0953943	0.010705	0	0.0842385	0	0.0455796	0.00424339	0.0119726	0	0.0969348	0	0.0359943	0.0746791	0.384492	0.136197	0.22224	0	0	0.102461	0	0	0.183138	0.287656	0	0.0257497
CC4	0	0	0	0.337333	0	0	0	0.000613296	0	0	0	0.113731	0.0351369	0	0.075865	0.0524246	0	0	0	0	0	0.00171586	0.111074	0.133109	0.00312554	0.122203	0	0.000857951	0.0708926	0	0	0	0	0	0	0.0421276	0.184003	0.14744	0	0	0.0609636	0	0	0	0.0994935	0.0133284	0	0	0.000486577
CC5	0.0672768	0.00471009	0	0.477976	0.158141	0.00540048	0.0846745	0.0863858	0.0103407	0.0364905	0.0137164	0.444313	0.0934483	0.00533671	0.38249	0.4116	0.0389126	0.223759	0.00166885	0	0	0.33737	0.00680053	0.181765	0.592336	0.139803	0.0536883	0.164647	0.0911717	0	0	0.0683603	0	0.0440048	0	0.343878	0.359586	0.126585	0.0942007	0.0357613	0.258732	0.0270475	0.0326418	0.0882803	0.186811	0.316739	0.647254	0	0.032343
[truncated: 451 more columns]

## Sheet: Fig.3e
Figure 3e
	CC0 proportion	CC1 proportion	HPV	subsite
TCGA-CV-6961-01A-21R-1915-07	0.591039	0.228387	HPV+	OC
TCGA-CN-6017-01A-11R-1686-07	0.231624	0.347081	HPV-	OC
TCGA-D6-6825-01A-21R-1915-07	0.562301	0.432298	HPV-	OC
TCGA-CQ-6223-01A-11R-1915-07	0.977923	0.011736	HPV-	OC
TCGA-CV-7238-01A-11R-2016-07	0.458185	0.430862	HPV-	OC
TCGA-CR-5243-01A-01R-1514-07	0.490486	0.00207304	HPV+	OP
TCGA-CR-7365-01A-11R-2016-07	0.465987	0.462051	HPV-	OC
TCGA-H7-7774-01A-21R-2081-07	0.882126	0	HPV-	OC
TCGA-CR-7385-01A-11R-2016-07	0.683686	0.00144076	HPV+	OP
TCGA-CV-7434-01A-11R-2132-07	0.187025	0.759286	HPV-	OC
TCGA-CV-7255-01A-11R-2016-07	0.517919	0.477838	HPV-	OC
TCGA-BA-4077-01B-01R-1436-07	0.732427	0.18724	HPV+	OP
TCGA-CV-7236-01A-11R-2016-07	0.506083	0.352977	HPV-	OC
TCGA-CR-6493-01A-11R-1873-07	0.208763	0.791237	HPV-	OC
TCGA-CV-7178-01A-21R-2016-07	0.107144	0.662459	HPV-	OC
TCGA-CV-6003-01A-11R-1686-07	0.172769	0.800184	HPV-	OC
TCGA-HD-7753-01A-11R-2081-07	0.29619	0.568708	HPV-	OP
TCGA-BB-4228-01A-01R-1436-07	0.366978	0.119816	HPV+	OP
TCGA-CV-6954-01A-11R-1915-07	0.471987	0.469434	HPV-	OC
TCGA-CQ-6225-01A-11R-1915-07	0.472501	0.11471	HPV-	OC
TCGA-BA-5151-01A-01R-1436-07	0.697474	0.294501	HPV-	OC
TCGA-HD-7831-01A-11R-2132-07	0.24297	0.188708	HPV-	OC
TCGA-BA-5556-01A-01R-1514-07	0.631964	0.368036	HPV-	OC
TCGA-CV-7407-01A-11R-2081-07	0.462566	0.128295	HPV-	OC
TCGA-CV-7100-01A-11R-2016-07	0.260982	0.476243	HPV+	OC
TCGA-DQ-5624-01A-01R-1873-07	0.663147	0.240098	HPV-	OC
TCGA-CQ-5326-01A-01R-1873-07	0.453333	0.544873	HPV-	OC
TCGA-CV-7429-01A-11R-2132-07	0	0.584045	HPV-	OC
TCGA-CV-7413-01A-11R-2081-07	0.381784	0.52226	HPV-	OC
TCGA-CN-4741-01A-01R-1436-07	0.831054	0	HPV+	OC
TCGA-CV-7435-01A-11R-2132-07	0.4725	0.0453958	HPV-	OC
TCGA-CN-6018-01A-11R-1686-07	0.1552	0.663378	HPV-	OC
TCGA-D6-6515-01A-21R-1873-07	0.366218	0.499041	HPV-	OC
TCGA-CQ-6221-01A-11R-2081-07	0.0408037	0.0738027	HPV-	OC
TCGA-CR-7376-01A-11R-2132-07	0.449877	0.166737	HPV-	OC
TCGA-CR-7372-01A-11R-2016-07	0.482716	0.402478	HPV-	OC
TCGA-CV-7095-01A-21R-2016-07	0.398366	0.581045	HPV-	OC
TCGA-CV-6433-01A-11R-1686-07	0.466227	0.151171	HPV+	OC
TCGA-CV-7414-01A-11R-2081-07	0.414572	0.014241	HPV-	OC
TCGA-CV-7254-01A-11R-2016-07	0.102243	0.138038	HPV-	OC
TCGA-BA-6872-01A-11R-1873-07	0.211549	0.740527	HPV-	OC
TCGA-CQ-5329-01A-01R-1686-07	0.111273	0.797146	HPV-	OC
TCGA-CQ-6224-01A-11R-1915-07	0.175183	0.426234	HPV-	OC
TCGA-DQ-7588-01A-11R-2081-07	0.0335339	0.904463	HPV-	OC
TCGA-CN-6998-01A-23R-2016-07	0.73621	0.26379	HPV-	OC
TCGA-CV-7406-01A-11R-2081-07	0.507333	0	HPV+	OP
TCGA-BA-5153-01A-01R-1436-07	0.339451	0	HPV+	OP
TCGA-CV-6938-01A-11R-1915-07	0.27319	0.725281	HPV-	OC
TCGA-CQ-6229-01A-11R-1915-07	0.605141	0.39356	HPV-	OC
TCGA-CN-4731-01A-01R-1436-07	0.598841	0.30734	HPV-	OC
TCGA-CR-7404-01A-11R-2132-07	0.54075	0.00176005	HPV+	OP
TCGA-DQ-5625-01A-01R-1873-07	0.417309	0.540433	HPV-	OC
TCGA-CR-6487-01A-11R-1873-07	0.0885721	0.113263	HPV+	OP
TCGA-CV-6960-01A-41R-2016-07	0.545822	0.264607	HPV-	OC
TCGA-CQ-6218-01A-11R-1915-07	0.55487	0.438817	HPV-	OC
TCGA-BB-4223-01A-01R-1436-07	0.208434	0.0392585	HPV+	OP
TCGA-CN-6024-01A-11R-1686-07	0.388728	0.149898	HPV-	OC
TCGA-CR-6484-01A-11R-1873-07	0.740302	0.174571	HPV-	OC
TCGA-CN-4737-01A-01R-1436-07	0.476543	0.362712	HPV-	OC
TCGA-CV-6441-01A-11R-1686-07	0.420604	0.292223	HPV-	OC
TCGA-CV-7432-01A-11R-2132-07	0.196553	0.772591	HPV-	OC
TCGA-CN-5367-01A-01R-1436-07	0.121106	0.736395	HPV-	OC
TCGA-CN-5358-01A-01R-1514-07	0.55591	0.164336	HPV-	OC
TCGA-CV-6950-01A-11R-1915-07	0.187156	0.628939	HPV-	OP
TCGA-CR-7383-01A-11R-2132-07	0.102705	0.676059	HPV-	OP
TCGA-CN-4728-01A-01R-1436-07	0.335275	0.0958133	HPV-	OC
TCGA-CQ-6227-01A-11R-1915-07	0.448236	0.404252	HPV-	OC
TCGA-CV-7253-01A-11R-2016-07	0.500225	0.203524	HPV-	OC
TCGA-CV-5970-01A-11R-1686-07	0.782562	0.180284	HPV-	OC
TCGA-CQ-6220-01A-11R-1915-07	0.607737	0.392263	HPV-	OC
TCGA-CR-6467-01A-11R-1873-07	0.270488	0.00080052	HPV+	OP
TCGA-CR-7379-01A-11R-2016-07	0.316894	0.53414	HPV-	OC
TCGA-DQ-7592-01A-11R-2081-07	0.494385	0.392684	HPV-	OC
TCGA-DQ-7591-01A-11R-2081-07	0.181355	0.0890007	HPV+	OP
TCGA-CN-6013-01A-11R-1686-07	0.802368	0.130872	HPV-	OC
TCGA-CR-7380-01A-11R-2016-07	0.219474	0.689076	HPV-	OC
TCGA-CV-7097-01A-11R-2016-07	0.314788	0.564683	HPV-	OC
TCGA-CN-4733-01A-02R-1873-07	0.285572	0.431583	HPV-	OC
TCGA-HD-7832-01A-11R-2132-07	0.243136	0.666729	HPV+	OC
TCGA-IQ-7631-01A-11R-2081-07	0.242085	0.154262	HPV-	OC
TCGA-CR-7377-01A-11R-2016-07	0.428078	0.413513	HPV-	OC
TCGA-CR-7393-01A-11R-2016-07	0.77459	0.00155877	HPV-	OC
TCGA-D6-6823-01A-11R-1915-07	0.190005	0.637626	HPV-	OC
TCGA-CV-7263-01A-11R-2016-07	0.252641	0.210805	HPV-	OC
TCGA-CR-7392-01A-11R-2016-07	0.549722	0.318523	HPV-	OC
TCGA-BA-6871-01A-11R-1873-07	0	0.194459	HPV-	OP
TCGA-CV-6948-01A-11R-1915-07	0.0236971	0.192051	HPV-	OC
TCGA-CV-5979-01A-11R-1686-07	0.306634	0.657724	HPV-	OC
TCGA-CR-6472-01A-11R-1873-07	0.214324	0	HPV+	OP
TCGA-CV-7091-01A-11R-2016-07	0.377738	0.482857	HPV-	OC
TCGA-CV-6953-01A-11R-1915-07	0.73151	0.244684	HPV-	OC
TCGA-CV-7103-01A-21R-2016-07	0.224733	0	HPV-	OC
TCGA-CQ-5324-01A-01R-1686-07	0.665523	0.222752	HPV-	OC
TCGA-CV-7252-01A-11R-2016-07	0.285878	0.667341	HPV-	OC
TCGA-CR-7391-01A-11R-2016-07	0.81366	0.0621608	HPV-	OC
TCGA-BA-5558-01A-01R-1514-07	0.51392	0.48608	HPV-	OC
TCGA-BA-5559-01A-01R-1514-07	0.244655	0.00300122	HPV+	OP
TCGA-CN-5359-01A-01R-1436-07	0.48956	0.246177	HPV-	OC
TCGA-CN-5364-01A-01R-1436-07	0.446119	0.237854	HPV-	OC
TCGA-CV-7090-01A-11R-2016-07	0.241305	0.672665	HPV-	OC
TCGA-CV-6934-01A-11R-1915-07	0.29405	0.211371	HPV-	OC
TCGA-CV-6939-01A-11R-1915-07	0.594288	0	HPV+	OC
TCGA-CN-5370-01A-01R-2016-07	0.396836	0.42623	HPV-	OC
TCGA-CR-5247-01A-01R-2016-07	0.284969	0.453813	HPV-	OP
TCGA-CR-7373-01A-11R-2016-07	0.141395	0.825839	HPV-	OC
TCGA-CV-6933-01A-11R-1915-07	0.48278	0.173392	HPV-	OC
TCGA-CR-7368-01A-11R-2132-07	0.878152	0	HPV+	OC
TCGA-CV-5439-01A-01R-1686-07	0.565366	0.37431	HPV-	OP
TCGA-CV-6943-01A-11R-1915-07	0.608945	0.264574	HPV-	OP
TCGA-CV-6937-01A-11R-2016-07	0.299821	0.367766	HPV-	OC
TCGA-CR-5248-01A-01R-2016-07	0.285208	0.17223	HPV+	OP
TCGA-CN-4729-01A-01R-1436-07	0.648502	0.255283	HPV-	OC
TCGA-CV-7180-01A-11R-2016-07	0.451479	0.534487	HPV-	OC
TCGA-CX-7082-01A-11R-2016-07	0.239486	0.0022629	HPV-	OC
TCGA-CN-6016-01A-11R-1686-07	0.43071	0.0997158	HPV-	OC
TCGA-CV-6955-01A-11R-2016-07	0.920957	0	HPV-	OC
TCGA-CV-7438-01A-21R-2132-07	0.298204	0.560533	HPV-	OC
TCGA-CR-7401-01A-11R-2016-07	0.400731	0.470556	HPV-	OC
TCGA-CX-7219-01A-11R-2016-07	0.694647	0.108057	HPV-	OC
TCGA-CN-4736-01A-01R-1436-07	0.368876	0.515698	HPV-	OC
TCGA-CV-7102-01A-11R-2016-07	0.0231745	0.784059	HPV-	OC
TCGA-CR-7390-01A-11R-2016-07	0.530024	0.263271	HPV-	OC
TCGA-CV-6940-01A-11R-1915-07	0.367561	0.178561	HPV-	OC
TCGA-CR-7386-01A-11R-2016-07	0.451802	0.382201	HPV-	OC
TCGA-CR-6492-01A-12R-2081-07	0.787925	0.173007	HPV-	OC
TCGA-CV-7099-01A-41R-2016-07	0.532215	0.460366	HPV-	OC
TCGA-CV-6956-01A-21R-2016-07	0.472101	0.5057	HPV-	OC
TCGA-CV-7183-01A-11R-2016-07	0.701923	0.277244	HPV-	OC
TCGA-CR-6491-01A-11R-1873-07	0.459577	0.533947	HPV-	OC
TCGA-HD-7754-01A-11R-2081-07	0.745158	0	HPV+	OP
TCGA-CX-7085-01A-21R-2016-07	0.823083	0.00498913	HPV-	OC
TCGA-CN-5374-01A-01R-1436-07	0.489226	0.209471	HPV+	OP
TCGA-CV-6436-01A-11R-1686-07	0.217698	0.759159	HPV-	OC
TCGA-CN-6994-01A-11R-1915-07	0.587605	0.234953	HPV-	OC
TCGA-CQ-7068-01A-11R-2081-07	0.429298	0.558901	HPV-	OC
TCGA-BA-6873-01A-11R-1873-07	0.129495	0.802314	HPV-	OC
TCGA-CR-5249-01A-01R-1514-07	0.697098	0	HPV+	OP
TCGA-CV-6945-01A-11R-1915-07	0.430761	0.54291	HPV-	OC
TCGA-CN-5365-01A-01R-1436-07	0.295176	0.70333	HPV-	OP
TCGA-CV-5971-01A-11R-1686-07	0.131976	0.235538	HPV+	OC
TCGA-CV-6952-01A-11R-1915-07	0.624951	0.374406	HPV-	OC
TCGA-CV-5442-01A-01R-1514-07	0.473679	0.451267	HPV+	OC
TCGA-BA-5152-01A-02R-1873-07	0.582226	0.405126	HPV-	OC
TCGA-CR-5250-01A-01R-1514-07	0.553703	0.00147822	HPV+	OP
TCGA-CQ-5332-01A-01R-1686-07	0.341621	0.202509	HPV-	OC
TCGA-BB-4225-01A-01R-1436-07	0.40703	0.0857588	HPV+	OP
TCGA-DQ-5631-01A-01R-1873-07	0.2908	0.561817	HPV-	OC
TCGA-CV-6959-01A-11R-1915-07	0.335108	0.591356	HPV-	OC
TCGA-CN-4730-01A-01R-1436-07	0.0332726	0.698718	HPV-	OC
TCGA-CQ-5323-01A-01R-1686-07	0.693961	0.0553999	HPV+	OC
TCGA-CV-5976-01A-11R-1686-07	0.438206	0.490092	HPV-	OC
TCGA-CR-7367-01A-11R-2016-07	0.458877	0.341751	HPV-	OC
TCGA-CV-6941-01A-11R-1915-07	0.486005	0.154539	HPV-	OC
TCGA-CV-5977-01A-11R-1686-07	0.115489	0.846175	HPV-	OC
TCGA-CV-7235-01A-11R-2016-07	0.204464	0.502848	HPV-	OC
TCGA-CR-6482-01A-11R-1873-07	0.216687	0.195425	HPV+	OP
TCGA-BA-4074-01A-01R-1436-07	0	0.838843	HPV-	OC
TCGA-CV-7104-01A-11R-2016-07	0.504177	0.407342	HPV-	OC
TCGA-CR-7382-01A-11R-2132-07	0.302088	0.344592	HPV-	OC
TCGA-CQ-5325-01A-01R-1686-07	0.416196	0.507337	HPV-	OC
TCGA-CR-7395-01A-11R-2016-07	0.379687	0.578055	HPV-	OC
TCGA-D6-6516-01A-11R-1873-07	0.517288	0.470017	HPV-	OC
TCGA-CQ-5331-01A-02R-1873-07	0.461912	0.536426	HPV-	OC
TCGA-CV-6951-01A-11R-1915-07	0.544416	0.109214	HPV-	OC
TCGA-CN-5373-01A-01R-1436-07	0.801198	0.17881	HPV-	OC
TCGA-CV-5966-01A-11R-1686-07	0.00924056	0.910463	HPV-	OC
TCGA-CN-6020-01A-11R-1686-07	0.869803	0.0661193	HPV-	OC
TCGA-CV-7423-01A-11R-2081-07	0.472579	0.508256	HPV-	OC
TCGA-CV-5973-01A-11R-1686-07	0.707033	0.270011	HPV-	OC
TCGA-BA-5557-01A-01R-1514-07	0.797559	0.0797176	HPV-	OC
TCGA-CR-6477-01A-11R-1873-07	0.39824	0.494584	HPV-	OP
TCGA-CV-6936-01A-11R-1915-07	0.584761	0.251906	HPV-	OC
TCGA-CR-7369-01A-11R-2132-07	0.81476	0	HPV+	OC
TCGA-CV-7427-01A-11R-2081-07	0.868117	0.131883	HPV-	OC
TCGA-CN-4725-01A-01R-1436-07	0.316384	0.640264	HPV-	OC
TCGA-CV-5436-01A-01R-1514-07	0.0524716	0.7436	HPV-	OC
TCGA-IQ-7632-01A-11R-2081-07	0.738035	0.242213	HPV-	OC
TCGA-IQ-7630-01A-11R-2081-07	0.306857	0.676502	HPV-	OP
TCGA-CN-4742-01A-02R-1514-07	0.759734	0.149996	HPV-	OC
TCGA-CQ-7065-01A-11R-2081-07	0.450848	0.545359	HPV-	OC
TCGA-CR-6481-01A-11R-1873-07	0.493804	0.175943	HPV+	OP
TCGA-CV-7411-01A-11R-2081-07	0.838462	0.12882	HPV-	OC
TCGA-CR-7397-01A-11R-2016-07	0.703675	0.0336661	HPV-	OC
TCGA-CR-6470-01A-11R-1873-07	0.371038	0.0109153	HPV+	OP
TCGA-CN-4726-01A-01R-1436-07	0.652515	0.311576	HPV-	OC
TCGA-CN-6995-01A-31R-2016-07	0.481425	0.436611	HPV-	OC
TCGA-DQ-5630-01A-01R-1873-07	0.562797	0.3567	HPV-	OC
TCGA-CV-6942-01A-21R-2016-07	0.0440779	0.839376	HPV-	OC
TCGA-CN-4740-01A-01R-1436-07	0.414445	0.251485	HPV-	OC
TCGA-CQ-5330-01A-01R-1686-07	0.115387	0.709054	HPV-	OC
TCGA-BB-4224-01A-01R-1436-07	0.405904	0.403336	HPV-	OC
TCGA-BA-7269-01A-11R-2016-07	0.12184	0.599262	HPV-	OC
TCGA-CR-6471-01A-11R-1873-07	0.750778	0.231206	HPV+	OC
TCGA-CR-7394-01A-11R-2016-07	0.811165	0.148013	HPV-	OC
TCGA-CQ-5334-01A-01R-1686-07	0.281547	0.663818	HPV-	OC
TCGA-CV-7416-01A-11R-2081-07	0.263674	0.60568	HPV-	OC
TCGA-CR-6488-01A-12R-2081-07	0.582587	0.297808	HPV-	OC
TCGA-CR-6478-01A-11R-1873-07	0.190436	0.682092	HPV-	OP
TCGA-CN-6011-01A-11R-1686-07	0.530909	0.449416	HPV-	OC
TCGA-CN-6019-01A-11R-1686-07	0.406004	0	HPV-	OC
TCGA-CX-7086-01A-11R-2081-07	0.857003	0.00294531	HPV-	OC
TCGA-CQ-6228-01A-11R-1915-07	0.360023	0.0125233	HPV-	OC
TCGA-CN-5369-01A-01R-1436-07	0.553297	0.386158	HPV-	OC

[truncated: 15 more sheets: Fig.3h, Fig.4h, Fig.5d, Fig.5f, Fig.6a, Fig.6b, Fig.6c, Fig.6d, Fig.6e, Fig.6f, Fig.6g,h, Fig.S3, Fig.S10a, Figure S10b, Fig.S12]
